# Supplementary material for: Evolutionary Origins and Dynamics of Octoploid Strawberry Subgenomes Revealed by Dense Targeted Capture Linkage Maps
Source: Genome Biol Evol. 2014 Dec 4;6(12):3295–313. doi: 10.1093/gbe/evu261 (PMC4986458; doi:10.1093/gbe/evu261)
Supplement: Supplementary Data [file supp_evu261_Dataset_S1.txt]

#This is an R script for creating Figure 4.
#Linkage map data is contained within this script.

pdf(file='Tennessen_Figure4.pdf',width=15,height=10,useDingbats=FALSE)
plot(-1000,-1000,xlim=c(0,221709453),ylim=c(0,2160),xlab="Fvb Chromosome",ylab="Linkage Map Positions",xaxt="n",yaxt="n")
axis(side=1,at=c(11696755.5,39865837.5,72911312.5,107731653,140593875.5,176645611,209895884.5),lab=c(1,2,3,4,5,6,7))
lines(205629728,1671.12,type="p",col="indianred1",pch=16,cex=1.5) #LG28.final, Fvb7_7547412, GC: Fvb7_7547349-Fvb7_7567102-Fvb7_7246412
lines(205629664,1671.12,type="p",col="indianred1",pch=16,cex=1.5) #LG28.final, Fvb7_7547348, GC: Fvb7_7547349-Fvb7_7567102-Fvb7_7246412
lines(205328825,1671.12,type="p",col="indianred1",pch=16,cex=1.5) #LG28.final, Fvb7_7246509, GC: Fvb7_7547349-Fvb7_7567102-Fvb7_7246412
lines(212394500,1708.52,type="p",col="indianred1",pch=16,cex=1.5) #LG28.final, Fvb7_14312184, GC: Fvb7_14121234-Fvb7_14312073
lines(214748164,1713,type="p",col="indianred1",pch=16,cex=1.5) #LG28.final, Fvb7_16665848, GC: Fvb7_17594041-Fvb7_16770318-Fvb7_17641127-Fvb7_18079564-Fvb7_18192621-Fvb7_17843687-Fvb7_18207262-Fvb7_18111530-Fvb7_16665551-Fvb7_18157463-Fvb7_18244953
lines(214852568,1713,type="p",col="indianred1",pch=16,cex=1.5) #LG28.final, Fvb7_16770252, GC: Fvb7_17594041-Fvb7_16770318-Fvb7_17641127-Fvb7_18079564-Fvb7_18192621-Fvb7_17843687-Fvb7_18207262-Fvb7_18111530-Fvb7_16665551-Fvb7_18157463-Fvb7_18244953
lines(216161858,1717.48,type="p",col="indianred1",pch=16,cex=1.5) #LG28.final, Fvb7_18079542, GC: Fvb7_17594041-Fvb7_16770318-Fvb7_17641127-Fvb7_18079564-Fvb7_18192621-Fvb7_17843687-Fvb7_18207262-Fvb7_18111530-Fvb7_16665551-Fvb7_18157463-Fvb7_18244953
lines(220719201,1718.98,type="p",col="indianred1",pch=16,cex=1.5) #LG28.final, Fvb7_22636885, GC: Fvb7_21644908-Fvb7_22816711-Fvb7_21825472-Fvb7_22636842-Fvb7_22959872-Fvb7_22395129
lines(219907873,1718.98,type="p",col="indianred1",pch=16,cex=1.5) #LG28.final, Fvb7_21825557, GC: Fvb7_21644908-Fvb7_22816711-Fvb7_21825472-Fvb7_22636842-Fvb7_22959872-Fvb7_22395129
lines(221518550,1721.97,type="p",col="indianred1",pch=16,cex=1.5) #LG28.final, Fvb7_23436234, GC: Fvb7_23427723-Fvb7_23436123-Fvb7_23594004
lines(183279915,1829.78,type="p",col="indianred1",pch=16,cex=1.5) #LG26.final, Fvb6_26071009, GC: Fvb6_26071024-Fvb6_25670311
lines(208618742,1717.98,type="p",col="indianred1",pch=16,cex=1.5) #LG25.final, Fvb7_10536426, GC: Fvb7_9296549-Fvb7_10536350-Fvb7_10605824-Fvb7_10464691-Fvb7_10434722-Fvb7_9652604
lines(208517054,1716.49,type="p",col="indianred1",pch=16,cex=1.5) #LG25.final, Fvb7_10434738, GC: Fvb7_9296549-Fvb7_10536350-Fvb7_10605824-Fvb7_10464691-Fvb7_10434722-Fvb7_9652604
lines(207378851,1716.49,type="p",col="indianred1",pch=16,cex=1.5) #LG25.final, Fvb7_9296535, GC: Fvb7_9296549-Fvb7_10536350-Fvb7_10605824-Fvb7_10464691-Fvb7_10434722-Fvb7_9652604
lines(208547091,1716.49,type="p",col="indianred1",pch=16,cex=1.5) #LG25.final, Fvb7_10464775, GC: Fvb7_9296549-Fvb7_10536350-Fvb7_10605824-Fvb7_10464691-Fvb7_10434722-Fvb7_9652604
lines(204809483,1707.51,type="p",col="indianred1",pch=16,cex=1.5) #LG25.final, Fvb7_6727167, GC: Fvb7_6942697-Fvb7_6788166-Fvb7_6727116-Fvb7_7011732
lines(205094295,1707.51,type="p",col="indianred1",pch=16,cex=1.5) #LG25.final, Fvb7_7011979, GC: Fvb7_6942697-Fvb7_6788166-Fvb7_6727116-Fvb7_7011732
lines(204016030,1704.53,type="p",col="indianred1",pch=16,cex=1.5) #LG25.final, Fvb7_5933714, GC: Fvb7_5570614-Fvb7_5329063-Fvb7_5933718
lines(200939621,1704.53,type="p",col="indianred1",pch=16,cex=1.5) #LG25.final, Fvb7_2857305, GC: Fvb7_2857139-Fvb7_2247496
lines(203652962,1700,type="p",col="indianred1",pch=16,cex=1.5) #LG25.final, Fvb7_5570646, GC: Fvb7_5570614-Fvb7_5329063-Fvb7_5933718
lines(154408595,1821.79,type="p",col="indianred1",pch=16,cex=1.5) #LG23.final, Fvb5_28429750, GC: Fvb5_28429500-Fvb5_28438015
lines(136969048,1790.36,type="p",col="indianred1",pch=16,cex=1.5) #LG23.final, Fvb5_10990203, GC: Fvb5_10992123-Fvb5_10990217
lines(114840086,1666.73,type="p",col="indianred1",pch=16,cex=1.5) #LG19.final, Fvb4_23355625, GC: Fvb4_23355449-Fvb4_23056736-Fvb4_23286293-Fvb4_23229046-Fvb4_23254311-Fvb4_23893753-Fvb4_23339509-Fvb4_23087302-Fvb4_22955678-Fvb4_22867533
lines(114770713,1666.73,type="p",col="indianred1",pch=16,cex=1.5) #LG19.final, Fvb4_23286252, GC: Fvb4_23355449-Fvb4_23056736-Fvb4_23286293-Fvb4_23229046-Fvb4_23254311-Fvb4_23893753-Fvb4_23339509-Fvb4_23087302-Fvb4_22955678-Fvb4_22867533
lines(114440395,1666.73,type="p",col="indianred1",pch=16,cex=1.5) #LG19.final, Fvb4_22955934, GC: Fvb4_23355449-Fvb4_23056736-Fvb4_23286293-Fvb4_23229046-Fvb4_23254311-Fvb4_23893753-Fvb4_23339509-Fvb4_23087302-Fvb4_22955678-Fvb4_22867533
lines(114840142,1668.22,type="p",col="indianred1",pch=16,cex=1.5) #LG19.final, Fvb4_23355681, GC: Fvb4_23355449-Fvb4_23056736-Fvb4_23286293-Fvb4_23229046-Fvb4_23254311-Fvb4_23893753-Fvb4_23339509-Fvb4_23087302-Fvb4_22955678-Fvb4_22867533
lines(114840147,1668.22,type="p",col="indianred1",pch=16,cex=1.5) #LG19.final, Fvb4_23355686, GC: Fvb4_23355449-Fvb4_23056736-Fvb4_23286293-Fvb4_23229046-Fvb4_23254311-Fvb4_23893753-Fvb4_23339509-Fvb4_23087302-Fvb4_22955678-Fvb4_22867533
lines(114440334,1668.22,type="p",col="indianred1",pch=16,cex=1.5) #LG19.final, Fvb4_22955873, GC: Fvb4_23355449-Fvb4_23056736-Fvb4_23286293-Fvb4_23229046-Fvb4_23254311-Fvb4_23893753-Fvb4_23339509-Fvb4_23087302-Fvb4_22955678-Fvb4_22867533
lines(158233801,1590.84,type="p",col="indianred1",pch=16,cex=1.5) #LG15.final, Fvb6_1024895, GC: Fvb6_1026972-Fvb6_1107448-Fvb6_1024891
lines(157913178,1592.34,type="p",col="indianred1",pch=16,cex=1.5) #LG15.final, Fvb6_704272, GC: Fvb6_704274-Fvb6_267436-Fvb6_127855-Fvb6_610176
lines(157819139,1592.34,type="p",col="indianred1",pch=16,cex=1.5) #LG15.final, Fvb6_610233, GC: Fvb6_704274-Fvb6_267436-Fvb6_127855-Fvb6_610176
lines(157476265,1592.34,type="p",col="indianred1",pch=16,cex=1.5) #LG15.final, Fvb6_267359, GC: Fvb6_704274-Fvb6_267436-Fvb6_127855-Fvb6_610176
lines(164976736,1619.26,type="p",col="indianred1",pch=16,cex=1.5) #LG15.final, Fvb6_7767830, GC: Fvb6_7779932-Fvb6_7767727
lines(168372690,1628.25,type="p",col="indianred1",pch=16,cex=1.5) #LG15.final, Fvb6_11163784, GC: Fvb6_11163885-Fvb6_11407788
lines(168372853,1628.25,type="p",col="indianred1",pch=16,cex=1.5) #LG15.final, Fvb6_11163947, GC: Fvb6_11163885-Fvb6_11407788
lines(167970651,1628.25,type="p",col="indianred1",pch=16,cex=1.5) #LG15.final, Fvb6_10761745, GC: Fvb6_10761613-Fvb6_10737830
lines(58487846,1601.6,type="p",col="indianred1",pch=16,cex=1.5) #LG14.final, Fvb3_2149682, GC: Fvb3_2129358-Fvb3_2179330-Fvb3_2149683-Fvb3_2067103
lines(56462278,1601.6,type="p",col="indianred1",pch=16,cex=1.5) #LG14.final, Fvb3_124114, GC: Fvb3_123997-Fvb3_759482
lines(58517776,1603.1,type="p",col="indianred1",pch=16,cex=1.5) #LG14.final, Fvb3_2179612, GC: Fvb3_2129358-Fvb3_2179330-Fvb3_2149683-Fvb3_2067103
lines(60963878,1609.08,type="p",col="indianred1",pch=16,cex=1.5) #LG14.final, Fvb3_4625714, GC: Fvb3_4625665-Fvb3_4646131
lines(63076524,1633.05,type="p",col="indianred1",pch=16,cex=1.5) #LG14.final, Fvb3_6738360, GC: Fvb3_6728933-Fvb3_6738306-Fvb3_6815415
lines(63704411,1637.53,type="p",col="indianred1",pch=16,cex=1.5) #LG14.final, Fvb3_7366247, GC: Fvb3_7380689-Fvb3_8226577-Fvb3_8197894-Fvb3_7342503-Fvb3_7366149
lines(64536131,1645.02,type="p",col="indianred1",pch=16,cex=1.5) #LG14.final, Fvb3_8197967, GC: Fvb3_7380689-Fvb3_8226577-Fvb3_8197894-Fvb3_7342503-Fvb3_7366149
lines(48070367,1889.93,type="p",col="indianred1",pch=16,cex=1.5) #LG12.final, Fvb2_22676856, GC: Fvb2_22676892-Fvb2_22607224
lines(162348845,1808.99,type="p",col="indianred1",pch=16,cex=1.5) #LG12.final, Fvb6_5139939, GC: Fvb6_5110928-Fvb6_5139941
lines(42616839,1662.69,type="p",col="indianred1",pch=16,cex=1.5) #LG11.final, Fvb2_17223328, GC: Fvb2_17223271-Fvb2_17302763
lines(42616885,1662.69,type="p",col="indianred1",pch=16,cex=1.5) #LG11.final, Fvb2_17223374, GC: Fvb2_17223271-Fvb2_17302763
lines(51083289,1697.01,type="p",col="indianred1",pch=16,cex=1.5) #LG11.final, Fvb2_25689778, GC: Fvb2_25689727-Fvb2_26051728-Fvb2_26203285-Fvb2_26245030-Fvb2_25578513
lines(51445303,1697.01,type="p",col="indianred1",pch=16,cex=1.5) #LG11.final, Fvb2_26051792, GC: Fvb2_25689727-Fvb2_26051728-Fvb2_26203285-Fvb2_26245030-Fvb2_25578513
lines(51445245,1697.01,type="p",col="indianred1",pch=16,cex=1.5) #LG11.final, Fvb2_26051734, GC: Fvb2_25689727-Fvb2_26051728-Fvb2_26203285-Fvb2_26245030-Fvb2_25578513
lines(51596890,1697.01,type="p",col="indianred1",pch=16,cex=1.5) #LG11.final, Fvb2_26203379, GC: Fvb2_25689727-Fvb2_26051728-Fvb2_26203285-Fvb2_26245030-Fvb2_25578513
lines(50972092,1697.01,type="p",col="indianred1",pch=16,cex=1.5) #LG11.final, Fvb2_25578581, GC: Fvb2_25689727-Fvb2_26051728-Fvb2_26203285-Fvb2_26245030-Fvb2_25578513
lines(51445257,1697.01,type="p",col="indianred1",pch=16,cex=1.5) #LG11.final, Fvb2_26051746, GC: Fvb2_25689727-Fvb2_26051728-Fvb2_26203285-Fvb2_26245030-Fvb2_25578513
lines(86646649,1898.51,type="p",col="indianred1",pch=16,cex=1.5) #LG7.final, Fvb3_30308485, GC: Fvb3_30469388-Fvb3_30308416
lines(126376524,1805.97,type="p",col="indianred1",pch=16,cex=1.5) #LG6.final, Fvb5_397679, GC: Fvb5_397740-Fvb5_275987-Fvb5_481317-Fvb5_398786
lines(126460163,1805.97,type="p",col="indianred1",pch=16,cex=1.5) #LG6.final, Fvb5_481318, GC: Fvb5_397740-Fvb5_275987-Fvb5_481317-Fvb5_398786
lines(126254884,1802.98,type="p",col="indianred1",pch=16,cex=1.5) #LG6.final, Fvb5_276039, GC: Fvb5_397740-Fvb5_275987-Fvb5_481317-Fvb5_398786
lines(154416870,1898.48,type="p",col="indianred1",pch=16,cex=1.5) #LG6.final, Fvb5_28438025, GC: Fvb5_28438015-Fvb5_28429500
lines(154891506,1900,type="p",col="indianred1",pch=16,cex=1.5) #LG6.final, Fvb5_28912661, GC: Fvb5_28912695-Fvb5_29086603
lines(143771587,1672.98,type="p",col="indianred1",pch=16,cex=1.5) #LG5.final, Fvb5_17792742, GC: Fvb5_17936686-Fvb5_17792679
lines(5220087,1832.93,type="p",col="indianred1",pch=16,cex=1.5) #LG4.final, Fvb1_5220087, GC: Fvb1_5065339-Fvb1_5220073
lines(5065382,1832.93,type="p",col="indianred1",pch=16,cex=1.5) #LG4.final, Fvb1_5065382, GC: Fvb1_5065339-Fvb1_5220073
lines(5065445,1831.44,type="p",col="indianred1",pch=16,cex=1.5) #LG4.final, Fvb1_5065445, GC: Fvb1_5065339-Fvb1_5220073
lines(427364,1729.24,type="p",col="indianred1",pch=16,cex=1.5) #LG3.final, Fvb1_427364, GC: Fvb1_427431-Fvb1_447084
lines(2394502,1730.73,type="p",col="indianred1",pch=16,cex=1.5) #LG3.final, Fvb1_2394502, GC: Fvb1_2394265-Fvb1_2235253
lines(3893179,1630.15,type="p",col="indianred1",pch=16,cex=1.5) #LG2.final, Fvb1_3893179, GC: Fvb1_3893141-Fvb1_4468783
lines(1390953,1615.17,type="p",col="indianred1",pch=16,cex=1.5) #LG2.final, Fvb1_1390953, GC: Fvb1_1369793-Fvb1_498821-Fvb1_896331-Fvb1_427431-Fvb1_486812-Fvb1_482636-Fvb1_1164560-Fvb1_1390773
lines(1164604,1613.68,type="p",col="indianred1",pch=16,cex=1.5) #LG2.final, Fvb1_1164604, GC: Fvb1_1369793-Fvb1_498821-Fvb1_896331-Fvb1_427431-Fvb1_486812-Fvb1_482636-Fvb1_1164560-Fvb1_1390773
lines(208688274,1247,type="p",col="indianred1",pch=16,cex=1.5) #LG27.final, Fvb7_10605958, GC: Fvb7_9296549-Fvb7_10536350-Fvb7_10605824-Fvb7_10464691-Fvb7_10434722-Fvb7_9652604
lines(206564294,1244.01,type="p",col="indianred1",pch=16,cex=1.5) #LG27.final, Fvb7_8481978, GC: Fvb7_8419936-Fvb7_8481823
lines(205025029,1235,type="p",col="indianred1",pch=16,cex=1.5) #LG27.final, Fvb7_6942713, GC: Fvb7_6942697-Fvb7_6788166-Fvb7_6727116-Fvb7_7011732
lines(203411444,1233.51,type="p",col="indianred1",pch=16,cex=1.5) #LG27.final, Fvb7_5329128, GC: Fvb7_5570614-Fvb7_5329063-Fvb7_5933718
lines(200329972,1232.01,type="p",col="indianred1",pch=16,cex=1.5) #LG27.final, Fvb7_2247656, GC: Fvb7_2857139-Fvb7_2247496
lines(200939680,1232.01,type="p",col="indianred1",pch=16,cex=1.5) #LG27.final, Fvb7_2857364, GC: Fvb7_2857139-Fvb7_2247496
lines(216289745,1262.1,type="p",col="indianred1",pch=16,cex=1.5) #LG26.final, Fvb7_18207429, GC: Fvb7_17594041-Fvb7_16770318-Fvb7_17641127-Fvb7_18079564-Fvb7_18192621-Fvb7_17843687-Fvb7_18207262-Fvb7_18111530-Fvb7_16665551-Fvb7_18157463-Fvb7_18244953
lines(221676361,1254.63,type="p",col="indianred1",pch=16,cex=1.5) #LG26.final, Fvb7_23594045, GC: Fvb7_23427723-Fvb7_23436123-Fvb7_23594004
lines(216327316,1230.66,type="p",col="indianred1",pch=16,cex=1.5) #LG26.final, Fvb7_18245000, GC: Fvb7_17594041-Fvb7_16770318-Fvb7_17641127-Fvb7_18079564-Fvb7_18192621-Fvb7_17843687-Fvb7_18207262-Fvb7_18111530-Fvb7_16665551-Fvb7_18157463-Fvb7_18244953
lines(216327368,1230.66,type="p",col="indianred1",pch=16,cex=1.5) #LG26.final, Fvb7_18245052, GC: Fvb7_17594041-Fvb7_16770318-Fvb7_17641127-Fvb7_18079564-Fvb7_18192621-Fvb7_17843687-Fvb7_18207262-Fvb7_18111530-Fvb7_16665551-Fvb7_18157463-Fvb7_18244953
lines(216193910,1229.17,type="p",col="indianred1",pch=16,cex=1.5) #LG26.final, Fvb7_18111594, GC: Fvb7_17594041-Fvb7_16770318-Fvb7_17641127-Fvb7_18079564-Fvb7_18192621-Fvb7_17843687-Fvb7_18207262-Fvb7_18111530-Fvb7_16665551-Fvb7_18157463-Fvb7_18244953
lines(214748035,1203.58,type="p",col="indianred1",pch=16,cex=1.5) #LG26.final, Fvb7_16665719, GC: Fvb7_17594041-Fvb7_16770318-Fvb7_17641127-Fvb7_18079564-Fvb7_18192621-Fvb7_17843687-Fvb7_18207262-Fvb7_18111530-Fvb7_16665551-Fvb7_18157463-Fvb7_18244953
lines(214748016,1202.09,type="p",col="indianred1",pch=16,cex=1.5) #LG26.final, Fvb7_16665700, GC: Fvb7_17594041-Fvb7_16770318-Fvb7_17641127-Fvb7_18079564-Fvb7_18192621-Fvb7_17843687-Fvb7_18207262-Fvb7_18111530-Fvb7_16665551-Fvb7_18157463-Fvb7_18244953
lines(212203582,1175.09,type="p",col="indianred1",pch=16,cex=1.5) #LG26.final, Fvb7_14121266, GC: Fvb7_14121234-Fvb7_14312073
lines(212203580,1175.09,type="p",col="indianred1",pch=16,cex=1.5) #LG26.final, Fvb7_14121264, GC: Fvb7_14121234-Fvb7_14312073
lines(212203558,1175.09,type="p",col="indianred1",pch=16,cex=1.5) #LG26.final, Fvb7_14121242, GC: Fvb7_14121234-Fvb7_14312073
lines(126377573,1296.66,type="p",col="indianred1",pch=16,cex=1.5) #LG16.final, Fvb5_398728, GC: Fvb5_397740-Fvb5_275987-Fvb5_481317-Fvb5_398786
lines(149888913,1379.05,type="p",col="indianred1",pch=16,cex=1.5) #LG16.final, Fvb5_23910068, GC: Fvb5_23947151-Fvb5_23926529-Fvb5_23910116
lines(154408533,1395.52,type="p",col="indianred1",pch=16,cex=1.5) #LG16.final, Fvb5_28429688, GC: Fvb5_28438015-Fvb5_28429500
lines(154408527,1395.52,type="p",col="indianred1",pch=16,cex=1.5) #LG16.final, Fvb5_28429682, GC: Fvb5_28438015-Fvb5_28429500
lines(155065456,1398.51,type="p",col="indianred1",pch=16,cex=1.5) #LG16.final, Fvb5_29086611, GC: Fvb5_28912695-Fvb5_29086603
lines(114351998,1134.5,type="p",col="indianred1",pch=16,cex=1.5) #LG13.final, Fvb4_22867537, GC: Fvb4_23355449-Fvb4_23056736-Fvb4_23286293-Fvb4_23229046-Fvb4_23254311-Fvb4_23893753-Fvb4_23339509-Fvb4_23087302-Fvb4_22955678-Fvb4_22867533
lines(114440326,1135.99,type="p",col="indianred1",pch=16,cex=1.5) #LG13.final, Fvb4_22955865, GC: Fvb4_23355449-Fvb4_23056736-Fvb4_23286293-Fvb4_23229046-Fvb4_23254311-Fvb4_23893753-Fvb4_23339509-Fvb4_23087302-Fvb4_22955678-Fvb4_22867533
lines(117650407,1146.47,type="p",col="indianred1",pch=16,cex=1.5) #LG13.final, Fvb4_26165946, GC: Fvb4_26100382-Fvb4_26165777
lines(123890619,1167.48,type="p",col="indianred1",pch=16,cex=1.5) #LG13.final, Fvb4_32406158, GC: Fvb4_32203945-Fvb4_32133799-Fvb4_32406077
lines(123890628,1167.48,type="p",col="indianred1",pch=16,cex=1.5) #LG13.final, Fvb4_32406167, GC: Fvb4_32203945-Fvb4_32133799-Fvb4_32406077
lines(123618351,1168.97,type="p",col="indianred1",pch=16,cex=1.5) #LG13.final, Fvb4_32133890, GC: Fvb4_32203945-Fvb4_32133799-Fvb4_32406077
lines(214484983,1382.27,type="p",col="indianred1",pch=16,cex=1.5) #LG12.final, Fvb7_16402667, GC: Fvb7_16402733-Fvb7_16471979-Fvb7_16085783-Fvb7_16110592-Fvb7_16417267
lines(214168211,1394.28,type="p",col="indianred1",pch=16,cex=1.5) #LG12.final, Fvb7_16085895, GC: Fvb7_16402733-Fvb7_16471979-Fvb7_16085783-Fvb7_16110592-Fvb7_16417267
lines(58487820,1138.65,type="p",col="indianred1",pch=16,cex=1.5) #LG11.final, Fvb3_2149656, GC: Fvb3_2129358-Fvb3_2179330-Fvb3_2149683-Fvb3_2067103
lines(58467452,1143.21,type="p",col="indianred1",pch=16,cex=1.5) #LG11.final, Fvb3_2129288, GC: Fvb3_2129358-Fvb3_2179330-Fvb3_2149683-Fvb3_2067103
lines(58405272,1143.21,type="p",col="indianred1",pch=16,cex=1.5) #LG11.final, Fvb3_2067108, GC: Fvb3_2129358-Fvb3_2179330-Fvb3_2149683-Fvb3_2067103
lines(58405327,1144.7,type="p",col="indianred1",pch=16,cex=1.5) #LG11.final, Fvb3_2067163, GC: Fvb3_2129358-Fvb3_2179330-Fvb3_2149683-Fvb3_2067103
lines(60984362,1153.69,type="p",col="indianred1",pch=16,cex=1.5) #LG11.final, Fvb3_4646198, GC: Fvb3_4625665-Fvb3_4646131
lines(60984367,1153.69,type="p",col="indianred1",pch=16,cex=1.5) #LG11.final, Fvb3_4646203, GC: Fvb3_4625665-Fvb3_4646131
lines(60984399,1153.69,type="p",col="indianred1",pch=16,cex=1.5) #LG11.final, Fvb3_4646235, GC: Fvb3_4625665-Fvb3_4646131
lines(63067172,1165.65,type="p",col="indianred1",pch=16,cex=1.5) #LG11.final, Fvb3_6729008, GC: Fvb3_6728933-Fvb3_6738306-Fvb3_6815415
lines(63680672,1168.64,type="p",col="indianred1",pch=16,cex=1.5) #LG11.final, Fvb3_7342508, GC: Fvb3_7380689-Fvb3_8226577-Fvb3_8197894-Fvb3_7342503-Fvb3_7366149
lines(64564792,1168.64,type="p",col="indianred1",pch=16,cex=1.5) #LG11.final, Fvb3_8226628, GC: Fvb3_7380689-Fvb3_8226577-Fvb3_8197894-Fvb3_7342503-Fvb3_7366149
lines(64536132,1168.64,type="p",col="indianred1",pch=16,cex=1.5) #LG11.final, Fvb3_8197968, GC: Fvb3_7380689-Fvb3_8226577-Fvb3_8197894-Fvb3_7342503-Fvb3_7366149
lines(63680673,1168.64,type="p",col="indianred1",pch=16,cex=1.5) #LG11.final, Fvb3_7342509, GC: Fvb3_7380689-Fvb3_8226577-Fvb3_8197894-Fvb3_7342503-Fvb3_7366149
lines(162319848,1437.89,type="p",col="indianred1",pch=16,cex=1.5) #LG7.final, Fvb6_5110942, GC: Fvb6_5110928-Fvb6_5139941
lines(48000685,1393.01,type="p",col="indianred1",pch=16,cex=1.5) #LG7.final, Fvb2_22607174, GC: Fvb2_22676892-Fvb2_22607224
lines(195289809,1231.88,type="p",col="indianred1",pch=16,cex=1.5) #LG7.final, Fvb6_38080903, GC: Fvb6_38104880-Fvb6_38080971
lines(185047264,1175.04,type="p",col="indianred1",pch=16,cex=1.5) #LG7.final, Fvb6_27838358, GC: Fvb6_27895664-Fvb6_27838290
lines(167946746,1123.93,type="p",col="indianred1",pch=16,cex=1.5) #LG7.final, Fvb6_10737840, GC: Fvb6_10761613-Fvb6_10737830
lines(168372807,1123.93,type="p",col="indianred1",pch=16,cex=1.5) #LG7.final, Fvb6_11163901, GC: Fvb6_11163885-Fvb6_11407788
lines(168616887,1123.93,type="p",col="indianred1",pch=16,cex=1.5) #LG7.final, Fvb6_11407981, GC: Fvb6_11163885-Fvb6_11407788
lines(164988940,1120.94,type="p",col="indianred1",pch=16,cex=1.5) #LG7.final, Fvb6_7780034, GC: Fvb6_7779932-Fvb6_7767727
lines(164976716,1120.94,type="p",col="indianred1",pch=16,cex=1.5) #LG7.final, Fvb6_7767810, GC: Fvb6_7779932-Fvb6_7767727
lines(158236043,1104.49,type="p",col="indianred1",pch=16,cex=1.5) #LG7.final, Fvb6_1027137, GC: Fvb6_1026972-Fvb6_1107448-Fvb6_1024891
lines(42696318,1131.34,type="p",col="indianred1",pch=16,cex=1.5) #LG6.final, Fvb2_17302807, GC: Fvb2_17223271-Fvb2_17302763
lines(51638559,1189.55,type="p",col="indianred1",pch=16,cex=1.5) #LG6.final, Fvb2_26245048, GC: Fvb2_25689727-Fvb2_26051728-Fvb2_26203285-Fvb2_26245030-Fvb2_25578513
lines(143915447,1160.93,type="p",col="indianred1",pch=16,cex=1.5) #LG5.final, Fvb5_17936602, GC: Fvb5_17936686-Fvb5_17792679
lines(136971030,1225.55,type="p",col="indianred1",pch=16,cex=1.5) #LG5.final, Fvb5_10992185, GC: Fvb5_10992123-Fvb5_10990217
lines(4468774,1238.93,type="p",col="indianred1",pch=16,cex=1.5) #LG4.final, Fvb1_4468774, GC: Fvb1_3893141-Fvb1_4468783
lines(4468817,1234.45,type="p",col="indianred1",pch=16,cex=1.5) #LG4.final, Fvb1_4468817, GC: Fvb1_3893141-Fvb1_4468783
lines(2235337,1216.49,type="p",col="indianred1",pch=16,cex=1.5) #LG4.final, Fvb1_2235337, GC: Fvb1_2394265-Fvb1_2235253
lines(3893184,1119.58,type="p",col="indianred1",pch=16,cex=1.5) #LG2.final, Fvb1_3893184, GC: Fvb1_3893141-Fvb1_4468783
lines(482630,1101.52,type="p",col="indianred1",pch=16,cex=1.5) #LG2.final, Fvb1_482630, GC: Fvb1_1369793-Fvb1_498821-Fvb1_896331-Fvb1_427431-Fvb1_486812-Fvb1_482636-Fvb1_1164560-Fvb1_1390773
lines(427445,1101.52,type="p",col="indianred1",pch=16,cex=1.5) #LG2.final, Fvb1_427445, GC: Fvb1_1369793-Fvb1_498821-Fvb1_896331-Fvb1_427431-Fvb1_486812-Fvb1_482636-Fvb1_1164560-Fvb1_1390773
lines(896291,1100,type="p",col="indianred1",pch=16,cex=1.5) #LG2.final, Fvb1_896291, GC: Fvb1_1369793-Fvb1_498821-Fvb1_896331-Fvb1_427431-Fvb1_486812-Fvb1_482636-Fvb1_1164560-Fvb1_1390773
lines(208517077,726.37,type="p",col="indianred1",pch=16,cex=1.5) #LG35.final, Fvb7_10434761, GC: Fvb7_9296549-Fvb7_10536350-Fvb7_10605824-Fvb7_10464691-Fvb7_10434722-Fvb7_9652604
lines(207734873,709.55,type="p",col="indianred1",pch=16,cex=1.5) #LG35.final, Fvb7_9652557, GC: Fvb7_9296549-Fvb7_10536350-Fvb7_10605824-Fvb7_10464691-Fvb7_10434722-Fvb7_9652604
lines(204870576,709.55,type="p",col="indianred1",pch=16,cex=1.5) #LG35.final, Fvb7_6788260, GC: Fvb7_6942697-Fvb7_6788166-Fvb7_6727116-Fvb7_7011732
lines(205649510,612.19,type="p",col="indianred1",pch=16,cex=1.5) #LG34.final, Fvb7_7567194, GC: Fvb7_7547349-Fvb7_7567102-Fvb7_7246412
lines(205649500,612.19,type="p",col="indianred1",pch=16,cex=1.5) #LG34.final, Fvb7_7567184, GC: Fvb7_7547349-Fvb7_7567102-Fvb7_7246412
lines(205629822,612.19,type="p",col="indianred1",pch=16,cex=1.5) #LG34.final, Fvb7_7547506, GC: Fvb7_7547349-Fvb7_7567102-Fvb7_7246412
lines(205629664,612.2,type="p",col="indianred1",pch=16,cex=1.5) #LG34.final, Fvb7_7547348, GC: Fvb7_7547349-Fvb7_7567102-Fvb7_7246412
lines(214748135,650.56,type="p",col="indianred1",pch=16,cex=1.5) #LG34.final, Fvb7_16665819, GC: Fvb7_17594041-Fvb7_16770318-Fvb7_17641127-Fvb7_18079564-Fvb7_18192621-Fvb7_17843687-Fvb7_18207262-Fvb7_18111530-Fvb7_16665551-Fvb7_18157463-Fvb7_18244953
lines(214748008,650.56,type="p",col="indianred1",pch=16,cex=1.5) #LG34.final, Fvb7_16665692, GC: Fvb7_17594041-Fvb7_16770318-Fvb7_17641127-Fvb7_18079564-Fvb7_18192621-Fvb7_17843687-Fvb7_18207262-Fvb7_18111530-Fvb7_16665551-Fvb7_18157463-Fvb7_18244953
lines(214748123,650.56,type="p",col="indianred1",pch=16,cex=1.5) #LG34.final, Fvb7_16665807, GC: Fvb7_17594041-Fvb7_16770318-Fvb7_17641127-Fvb7_18079564-Fvb7_18192621-Fvb7_17843687-Fvb7_18207262-Fvb7_18111530-Fvb7_16665551-Fvb7_18157463-Fvb7_18244953
lines(216239825,655.33,type="p",col="indianred1",pch=16,cex=1.5) #LG34.final, Fvb7_18157509, GC: Fvb7_17594041-Fvb7_16770318-Fvb7_17641127-Fvb7_18079564-Fvb7_18192621-Fvb7_17843687-Fvb7_18207262-Fvb7_18111530-Fvb7_16665551-Fvb7_18157463-Fvb7_18244953
lines(216274934,681.83,type="p",col="indianred1",pch=16,cex=1.5) #LG34.final, Fvb7_18192618, GC: Fvb7_17594041-Fvb7_16770318-Fvb7_17641127-Fvb7_18079564-Fvb7_18192621-Fvb7_17843687-Fvb7_18207262-Fvb7_18111530-Fvb7_16665551-Fvb7_18157463-Fvb7_18244953
lines(216194041,681.83,type="p",col="indianred1",pch=16,cex=1.5) #LG34.final, Fvb7_18111725, GC: Fvb7_17594041-Fvb7_16770318-Fvb7_17641127-Fvb7_18079564-Fvb7_18192621-Fvb7_17843687-Fvb7_18207262-Fvb7_18111530-Fvb7_16665551-Fvb7_18157463-Fvb7_18244953
lines(216274877,681.83,type="p",col="indianred1",pch=16,cex=1.5) #LG34.final, Fvb7_18192561, GC: Fvb7_17594041-Fvb7_16770318-Fvb7_17641127-Fvb7_18079564-Fvb7_18192621-Fvb7_17843687-Fvb7_18207262-Fvb7_18111530-Fvb7_16665551-Fvb7_18157463-Fvb7_18244953
lines(216274996,681.83,type="p",col="indianred1",pch=16,cex=1.5) #LG34.final, Fvb7_18192680, GC: Fvb7_17594041-Fvb7_16770318-Fvb7_17641127-Fvb7_18079564-Fvb7_18192621-Fvb7_17843687-Fvb7_18207262-Fvb7_18111530-Fvb7_16665551-Fvb7_18157463-Fvb7_18244953
lines(216239847,681.83,type="p",col="indianred1",pch=16,cex=1.5) #LG34.final, Fvb7_18157531, GC: Fvb7_17594041-Fvb7_16770318-Fvb7_17641127-Fvb7_18079564-Fvb7_18192621-Fvb7_17843687-Fvb7_18207262-Fvb7_18111530-Fvb7_16665551-Fvb7_18157463-Fvb7_18244953
lines(221042278,722.62,type="p",col="indianred1",pch=16,cex=1.5) #LG34.final, Fvb7_22959962, GC: Fvb7_21644908-Fvb7_22816711-Fvb7_21825472-Fvb7_22636842-Fvb7_22959872-Fvb7_22395129
lines(220477367,722.62,type="p",col="indianred1",pch=16,cex=1.5) #LG34.final, Fvb7_22395051, GC: Fvb7_21644908-Fvb7_22816711-Fvb7_21825472-Fvb7_22636842-Fvb7_22959872-Fvb7_22395129
lines(221510054,722.62,type="p",col="indianred1",pch=16,cex=1.5) #LG34.final, Fvb7_23427738, GC: Fvb7_23427723-Fvb7_23436123-Fvb7_23594004
lines(220899084,722.62,type="p",col="indianred1",pch=16,cex=1.5) #LG34.final, Fvb7_22816768, GC: Fvb7_21644908-Fvb7_22816711-Fvb7_21825472-Fvb7_22636842-Fvb7_22959872-Fvb7_22395129
lines(168616861,659.89,type="p",col="indianred1",pch=16,cex=1.5) #LG33.final, Fvb6_11407955, GC: Fvb6_11163885-Fvb6_11407788
lines(168616925,659.89,type="p",col="indianred1",pch=16,cex=1.5) #LG33.final, Fvb6_11408019, GC: Fvb6_11163885-Fvb6_11407788
lines(168372762,659.89,type="p",col="indianred1",pch=16,cex=1.5) #LG33.final, Fvb6_11163856, GC: Fvb6_11163885-Fvb6_11407788
lines(168372777,659.89,type="p",col="indianred1",pch=16,cex=1.5) #LG33.final, Fvb6_11163871, GC: Fvb6_11163885-Fvb6_11407788
lines(158316350,607.24,type="p",col="indianred1",pch=16,cex=1.5) #LG33.final, Fvb6_1107444, GC: Fvb6_1026972-Fvb6_1107448-Fvb6_1024891
lines(157819177,602.47,type="p",col="indianred1",pch=16,cex=1.5) #LG33.final, Fvb6_610271, GC: Fvb6_704274-Fvb6_267436-Fvb6_127855-Fvb6_610176
lines(191861475,721.78,type="p",col="indianred1",pch=16,cex=1.5) #LG33.final, Fvb6_34652569, GC: Fvb6_34655981-Fvb6_34652464
lines(114738852,655.36,type="p",col="indianred1",pch=16,cex=1.5) #LG29.final, Fvb4_23254391, GC: Fvb4_23355449-Fvb4_23056736-Fvb4_23286293-Fvb4_23229046-Fvb4_23254311-Fvb4_23893753-Fvb4_23339509-Fvb4_23087302-Fvb4_22955678-Fvb4_22867533
lines(114824009,650.57,type="p",col="indianred1",pch=16,cex=1.5) #LG29.final, Fvb4_23339548, GC: Fvb4_23355449-Fvb4_23056736-Fvb4_23286293-Fvb4_23229046-Fvb4_23254311-Fvb4_23893753-Fvb4_23339509-Fvb4_23087302-Fvb4_22955678-Fvb4_22867533
lines(114738869,650.57,type="p",col="indianred1",pch=16,cex=1.5) #LG29.final, Fvb4_23254408, GC: Fvb4_23355449-Fvb4_23056736-Fvb4_23286293-Fvb4_23229046-Fvb4_23254311-Fvb4_23893753-Fvb4_23339509-Fvb4_23087302-Fvb4_22955678-Fvb4_22867533
lines(115378422,650.57,type="p",col="indianred1",pch=16,cex=1.5) #LG29.final, Fvb4_23893961, GC: Fvb4_23355449-Fvb4_23056736-Fvb4_23286293-Fvb4_23229046-Fvb4_23254311-Fvb4_23893753-Fvb4_23339509-Fvb4_23087302-Fvb4_22955678-Fvb4_22867533
lines(114571932,650.57,type="p",col="indianred1",pch=16,cex=1.5) #LG29.final, Fvb4_23087471, GC: Fvb4_23355449-Fvb4_23056736-Fvb4_23286293-Fvb4_23229046-Fvb4_23254311-Fvb4_23893753-Fvb4_23339509-Fvb4_23087302-Fvb4_22955678-Fvb4_22867533
lines(114440230,643.42,type="p",col="indianred1",pch=16,cex=1.5) #LG29.final, Fvb4_22955769, GC: Fvb4_23355449-Fvb4_23056736-Fvb4_23286293-Fvb4_23229046-Fvb4_23254311-Fvb4_23893753-Fvb4_23339509-Fvb4_23087302-Fvb4_22955678-Fvb4_22867533
lines(89293774,878.38,type="p",col="indianred1",pch=16,cex=1.5) #LG27.final, Fvb3_32955610, GC: Fvb3_32852305-Fvb3_32955415
lines(89293702,878.38,type="p",col="indianred1",pch=16,cex=1.5) #LG27.final, Fvb3_32955538, GC: Fvb3_32852305-Fvb3_32955415
lines(192104630,822.62,type="p",col="indianred1",pch=16,cex=1.5) #LG23.final, Fvb6_34895724, GC: Fvb6_34958850-Fvb6_34895654-Fvb6_34884245
lines(192104593,822.62,type="p",col="indianred1",pch=16,cex=1.5) #LG23.final, Fvb6_34895687, GC: Fvb6_34958850-Fvb6_34895654-Fvb6_34884245
lines(192167849,822.62,type="p",col="indianred1",pch=16,cex=1.5) #LG23.final, Fvb6_34958943, GC: Fvb6_34958850-Fvb6_34895654-Fvb6_34884245
lines(192104677,822.62,type="p",col="indianred1",pch=16,cex=1.5) #LG23.final, Fvb6_34895771, GC: Fvb6_34958850-Fvb6_34895654-Fvb6_34884245
lines(192104644,822.62,type="p",col="indianred1",pch=16,cex=1.5) #LG23.final, Fvb6_34895738, GC: Fvb6_34958850-Fvb6_34895654-Fvb6_34884245
lines(192093227,822.62,type="p",col="indianred1",pch=16,cex=1.5) #LG23.final, Fvb6_34884321, GC: Fvb6_34958850-Fvb6_34895654-Fvb6_34884245
lines(192104599,822.62,type="p",col="indianred1",pch=16,cex=1.5) #LG23.final, Fvb6_34895693, GC: Fvb6_34958850-Fvb6_34895654-Fvb6_34884245
lines(192093212,822.62,type="p",col="indianred1",pch=16,cex=1.5) #LG23.final, Fvb6_34884306, GC: Fvb6_34958850-Fvb6_34895654-Fvb6_34884245
lines(64564792,594.34,type="p",col="indianred1",pch=16,cex=1.5) #LG21.final, Fvb3_8226628, GC: Fvb3_7380689-Fvb3_8226577-Fvb3_8197894-Fvb3_7342503-Fvb3_7366149
lines(64536206,594.34,type="p",col="indianred1",pch=16,cex=1.5) #LG21.final, Fvb3_8198042, GC: Fvb3_7380689-Fvb3_8226577-Fvb3_8197894-Fvb3_7342503-Fvb3_7366149
lines(64536133,594.34,type="p",col="indianred1",pch=16,cex=1.5) #LG21.final, Fvb3_8197969, GC: Fvb3_7380689-Fvb3_8226577-Fvb3_8197894-Fvb3_7342503-Fvb3_7366149
lines(57097806,580,type="p",col="indianred1",pch=16,cex=1.5) #LG21.final, Fvb3_759642, GC: Fvb3_123997-Fvb3_759482
lines(126376684,759.45,type="p",col="indianred1",pch=16,cex=1.5) #LG18.final, Fvb5_397839, GC: Fvb5_397740-Fvb5_275987-Fvb5_481317-Fvb5_398786
lines(149905508,858.47,type="p",col="indianred1",pch=16,cex=1.5) #LG18.final, Fvb5_23926663, GC: Fvb5_23947151-Fvb5_23926529-Fvb5_23910116
lines(149926011,858.47,type="p",col="indianred1",pch=16,cex=1.5) #LG18.final, Fvb5_23947166, GC: Fvb5_23947151-Fvb5_23926529-Fvb5_23910116
lines(149925999,858.47,type="p",col="indianred1",pch=16,cex=1.5) #LG18.final, Fvb5_23947154, GC: Fvb5_23947151-Fvb5_23926529-Fvb5_23910116
lines(182879360,816.53,type="p",col="indianred1",pch=16,cex=1.5) #LG14.final, Fvb6_25670454, GC: Fvb6_26071024-Fvb6_25670311
lines(214554388,871.27,type="p",col="indianred1",pch=16,cex=1.5) #LG13.final, Fvb7_16472072, GC: Fvb7_16402733-Fvb7_16471979-Fvb7_16085783-Fvb7_16110592-Fvb7_16417267
lines(214499543,871.27,type="p",col="indianred1",pch=16,cex=1.5) #LG13.final, Fvb7_16417227, GC: Fvb7_16402733-Fvb7_16471979-Fvb7_16085783-Fvb7_16110592-Fvb7_16417267
lines(214193238,871.27,type="p",col="indianred1",pch=16,cex=1.5) #LG13.final, Fvb7_16110922, GC: Fvb7_16402733-Fvb7_16471979-Fvb7_16085783-Fvb7_16110592-Fvb7_16417267
lines(50972106,678.57,type="p",col="indianred1",pch=16,cex=1.5) #LG12.final, Fvb2_25578595, GC: Fvb2_25689727-Fvb2_26051728-Fvb2_26203285-Fvb2_26245030-Fvb2_25578513
lines(154416881,800,type="p",col="indianred1",pch=16,cex=1.5) #LG5.final, Fvb5_28438036, GC: Fvb5_28429500-Fvb5_28438015
lines(447074,728.43,type="p",col="indianred1",pch=16,cex=1.5) #LG4.final, Fvb1_447074, GC: Fvb1_427431-Fvb1_447084
lines(1369887,600,type="p",col="indianred1",pch=16,cex=1.5) #LG1.final, Fvb1_1369887, GC: Fvb1_1369793-Fvb1_498821-Fvb1_896331-Fvb1_427431-Fvb1_486812-Fvb1_482636-Fvb1_1164560-Fvb1_1390773
lines(205094307,213.76,type="p",col="indianred1",pch=16,cex=1.5) #LG38.final, Fvb7_7011991, GC: Fvb7_6942697-Fvb7_6788166-Fvb7_6727116-Fvb7_7011732
lines(207735066,218.52,type="p",col="indianred1",pch=16,cex=1.5) #LG38.final, Fvb7_9652750, GC: Fvb7_9296549-Fvb7_10536350-Fvb7_10605824-Fvb7_10464691-Fvb7_10434722-Fvb7_9652604
lines(208517136,218.52,type="p",col="indianred1",pch=16,cex=1.5) #LG38.final, Fvb7_10434820, GC: Fvb7_9296549-Fvb7_10536350-Fvb7_10605824-Fvb7_10464691-Fvb7_10434722-Fvb7_9652604
lines(208618726,218.52,type="p",col="indianred1",pch=16,cex=1.5) #LG38.final, Fvb7_10536410, GC: Fvb7_9296549-Fvb7_10536350-Fvb7_10605824-Fvb7_10464691-Fvb7_10434722-Fvb7_9652604
lines(208517101,218.52,type="p",col="indianred1",pch=16,cex=1.5) #LG38.final, Fvb7_10434785, GC: Fvb7_9296549-Fvb7_10536350-Fvb7_10605824-Fvb7_10464691-Fvb7_10434722-Fvb7_9652604
lines(206502303,218.52,type="p",col="indianred1",pch=16,cex=1.5) #LG38.final, Fvb7_8419987, GC: Fvb7_8419936-Fvb7_8481823
lines(219727273,157.44,type="p",col="indianred1",pch=16,cex=1.5) #LG37.final, Fvb7_21644957, GC: Fvb7_21644908-Fvb7_22816711-Fvb7_21825472-Fvb7_22636842-Fvb7_22959872-Fvb7_22395129
lines(215723521,135.94,type="p",col="indianred1",pch=16,cex=1.5) #LG37.final, Fvb7_17641205, GC: Fvb7_17594041-Fvb7_16770318-Fvb7_17641127-Fvb7_18079564-Fvb7_18192621-Fvb7_17843687-Fvb7_18207262-Fvb7_18111530-Fvb7_16665551-Fvb7_18157463-Fvb7_18244953
lines(215926168,135.94,type="p",col="indianred1",pch=16,cex=1.5) #LG37.final, Fvb7_17843852, GC: Fvb7_17594041-Fvb7_16770318-Fvb7_17641127-Fvb7_18079564-Fvb7_18192621-Fvb7_17843687-Fvb7_18207262-Fvb7_18111530-Fvb7_16665551-Fvb7_18157463-Fvb7_18244953
lines(215926088,135.93,type="p",col="indianred1",pch=16,cex=1.5) #LG37.final, Fvb7_17843772, GC: Fvb7_17594041-Fvb7_16770318-Fvb7_17641127-Fvb7_18079564-Fvb7_18192621-Fvb7_17843687-Fvb7_18207262-Fvb7_18111530-Fvb7_16665551-Fvb7_18157463-Fvb7_18244953
lines(215676308,135.93,type="p",col="indianred1",pch=16,cex=1.5) #LG37.final, Fvb7_17593992, GC: Fvb7_17594041-Fvb7_16770318-Fvb7_17641127-Fvb7_18079564-Fvb7_18192621-Fvb7_17843687-Fvb7_18207262-Fvb7_18111530-Fvb7_16665551-Fvb7_18157463-Fvb7_18244953
lines(214748016,135.93,type="p",col="indianred1",pch=16,cex=1.5) #LG37.final, Fvb7_16665700, GC: Fvb7_17594041-Fvb7_16770318-Fvb7_17641127-Fvb7_18079564-Fvb7_18192621-Fvb7_17843687-Fvb7_18207262-Fvb7_18111530-Fvb7_16665551-Fvb7_18157463-Fvb7_18244953
lines(205328896,107.22,type="p",col="indianred1",pch=16,cex=1.5) #LG37.final, Fvb7_7246580, GC: Fvb7_7547349-Fvb7_7567102-Fvb7_7246412
lines(157336723,111.51,type="p",col="indianred1",pch=16,cex=1.5) #LG35.final, Fvb6_127817, GC: Fvb6_704274-Fvb6_267436-Fvb6_127855-Fvb6_610176
lines(167946811,147.62,type="p",col="indianred1",pch=16,cex=1.5) #LG35.final, Fvb6_10737905, GC: Fvb6_10761613-Fvb6_10737830
lines(185104791,199.78,type="p",col="indianred1",pch=16,cex=1.5) #LG33.final, Fvb6_27895885, GC: Fvb6_27895664-Fvb6_27838290
lines(185104609,199.78,type="p",col="indianred1",pch=16,cex=1.5) #LG33.final, Fvb6_27895703, GC: Fvb6_27895664-Fvb6_27838290
lines(191864918,218.88,type="p",col="indianred1",pch=16,cex=1.5) #LG33.final, Fvb6_34656012, GC: Fvb6_34655981-Fvb6_34652464
lines(195313921,250,type="p",col="indianred1",pch=16,cex=1.5) #LG33.final, Fvb6_38105015, GC: Fvb6_38104880-Fvb6_38080971
lines(195314014,250,type="p",col="indianred1",pch=16,cex=1.5) #LG33.final, Fvb6_38105108, GC: Fvb6_38104880-Fvb6_38080971
lines(123688456,161.89,type="p",col="indianred1",pch=16,cex=1.5) #LG27.final, Fvb4_32203995, GC: Fvb4_32203945-Fvb4_32133799-Fvb4_32406077
lines(117584765,142.55,type="p",col="indianred1",pch=16,cex=1.5) #LG27.final, Fvb4_26100304, GC: Fvb4_26100382-Fvb4_26165777
lines(114713649,137.77,type="p",col="indianred1",pch=16,cex=1.5) #LG27.final, Fvb4_23229188, GC: Fvb4_23355449-Fvb4_23056736-Fvb4_23286293-Fvb4_23229046-Fvb4_23254311-Fvb4_23893753-Fvb4_23339509-Fvb4_23087302-Fvb4_22955678-Fvb4_22867533
lines(114713617,137.77,type="p",col="indianred1",pch=16,cex=1.5) #LG27.final, Fvb4_23229156, GC: Fvb4_23355449-Fvb4_23056736-Fvb4_23286293-Fvb4_23229046-Fvb4_23254311-Fvb4_23893753-Fvb4_23339509-Fvb4_23087302-Fvb4_22955678-Fvb4_22867533
lines(114351964,137.77,type="p",col="indianred1",pch=16,cex=1.5) #LG27.final, Fvb4_22867503, GC: Fvb4_23355449-Fvb4_23056736-Fvb4_23286293-Fvb4_23229046-Fvb4_23254311-Fvb4_23893753-Fvb4_23339509-Fvb4_23087302-Fvb4_22955678-Fvb4_22867533
lines(114541168,137.77,type="p",col="indianred1",pch=16,cex=1.5) #LG27.final, Fvb4_23056707, GC: Fvb4_23355449-Fvb4_23056736-Fvb4_23286293-Fvb4_23229046-Fvb4_23254311-Fvb4_23893753-Fvb4_23339509-Fvb4_23087302-Fvb4_22955678-Fvb4_22867533
lines(114351861,137.77,type="p",col="indianred1",pch=16,cex=1.5) #LG27.final, Fvb4_22867400, GC: Fvb4_23355449-Fvb4_23056736-Fvb4_23286293-Fvb4_23229046-Fvb4_23254311-Fvb4_23893753-Fvb4_23339509-Fvb4_23087302-Fvb4_22955678-Fvb4_22867533
lines(214193011,364.06,type="p",col="indianred1",pch=16,cex=1.5) #LG23.final, Fvb7_16110695, GC: Fvb7_16402733-Fvb7_16471979-Fvb7_16085783-Fvb7_16110592-Fvb7_16417267
lines(214168171,366.45,type="p",col="indianred1",pch=16,cex=1.5) #LG23.final, Fvb7_16085855, GC: Fvb7_16402733-Fvb7_16471979-Fvb7_16085783-Fvb7_16110592-Fvb7_16417267
lines(89190501,414.48,type="p",col="indianred1",pch=16,cex=1.5) #LG15.final, Fvb3_32852337, GC: Fvb3_32852305-Fvb3_32955415
lines(86807545,414.48,type="p",col="indianred1",pch=16,cex=1.5) #LG15.final, Fvb3_30469381, GC: Fvb3_30469388-Fvb3_30308416
lines(63718886,130.77,type="p",col="indianred1",pch=16,cex=1.5) #LG14.final, Fvb3_7380722, GC: Fvb3_7380689-Fvb3_8226577-Fvb3_8197894-Fvb3_7342503-Fvb3_7366149
lines(63153659,130.77,type="p",col="indianred1",pch=16,cex=1.5) #LG14.final, Fvb3_6815495, GC: Fvb3_6728933-Fvb3_6738306-Fvb3_6815415
lines(64536157,142.72,type="p",col="indianred1",pch=16,cex=1.5) #LG14.final, Fvb3_8197993, GC: Fvb3_7380689-Fvb3_8226577-Fvb3_8197894-Fvb3_7342503-Fvb3_7366149
lines(154416791,273.38,type="p",col="indianred1",pch=16,cex=1.5) #LG9.final, Fvb5_28437946, GC: Fvb5_28429500-Fvb5_28438015
lines(154416858,273.38,type="p",col="indianred1",pch=16,cex=1.5) #LG9.final, Fvb5_28438013, GC: Fvb5_28429500-Fvb5_28438015
lines(51638568,155.48,type="p",col="indianred1",pch=16,cex=1.5) #LG6.final, Fvb2_26245057, GC: Fvb2_25689727-Fvb2_26051728-Fvb2_26203285-Fvb2_26245030-Fvb2_25578513
lines(51445276,155.48,type="p",col="indianred1",pch=16,cex=1.5) #LG6.final, Fvb2_26051765, GC: Fvb2_25689727-Fvb2_26051728-Fvb2_26203285-Fvb2_26245030-Fvb2_25578513
lines(51638701,155.48,type="p",col="indianred1",pch=16,cex=1.5) #LG6.final, Fvb2_26245190, GC: Fvb2_25689727-Fvb2_26051728-Fvb2_26203285-Fvb2_26245030-Fvb2_25578513
lines(51596916,155.48,type="p",col="indianred1",pch=16,cex=1.5) #LG6.final, Fvb2_26203405, GC: Fvb2_25689727-Fvb2_26051728-Fvb2_26203285-Fvb2_26245030-Fvb2_25578513
lines(149888902,383.12,type="p",col="indianred1",pch=16,cex=1.5) #LG5.final, Fvb5_23910057, GC: Fvb5_23947151-Fvb5_23926529-Fvb5_23910116
lines(4468892,114.31,type="p",col="indianred1",pch=16,cex=1.5) #LG4.final, Fvb1_4468892, GC: Fvb1_3893141-Fvb1_4468783
lines(499166,100,type="p",col="indianred1",pch=16,cex=1.5) #LG4.final, Fvb1_499166, GC: Fvb1_1369793-Fvb1_498821-Fvb1_896331-Fvb1_427431-Fvb1_486812-Fvb1_482636-Fvb1_1164560-Fvb1_1390773
lines(499088,100,type="p",col="indianred1",pch=16,cex=1.5) #LG4.final, Fvb1_499088, GC: Fvb1_1369793-Fvb1_498821-Fvb1_896331-Fvb1_427431-Fvb1_486812-Fvb1_482636-Fvb1_1164560-Fvb1_1390773
lines(486880,100,type="p",col="indianred1",pch=16,cex=1.5) #LG4.final, Fvb1_486880, GC: Fvb1_1369793-Fvb1_498821-Fvb1_896331-Fvb1_427431-Fvb1_486812-Fvb1_482636-Fvb1_1164560-Fvb1_1390773
lines(3893126,189.36,type="p",col="indianred1",pch=16,cex=1.5) #LG2.final, Fvb1_3893126, GC: Fvb1_3893141-Fvb1_4468783
lines(c(5065413,5220128),c(2060,2060),col="blue",lwd=5)
lines(c(427431,447178),c(2040,2040),col="cyan",lwd=5)
lines(c(2235284,2394395),c(2040,2040),col="cyan",lwd=5)
lines(c(3893160,4468792),c(2040,2040),col="cyan",lwd=5)
lines(c(427431,1390854),c(2020,2020),col="cornflowerblue",lwd=5)
lines(c(3893160,4468792),c(2020,2020),col="cornflowerblue",lwd=5)
lines(c(48000735,48070403),c(2060,2060),col="blue",lwd=5)
lines(c(42616845,42696295),c(2020,2020),col="cornflowerblue",lwd=5)
lines(c(50972102,51638601),c(2020,2020),col="cornflowerblue",lwd=5)
lines(c(162319878,162348869),c(2060,2060),col="blue",lwd=5)
lines(c(86646580,86807568),c(2060,2060),col="blue",lwd=5)
lines(c(89190469,89293676),c(2060,2060),col="blue",lwd=5)
lines(c(56462204,57097710),c(2020,2020),col="cornflowerblue",lwd=5)
lines(c(58405340,58517647),c(2020,2020),col="cornflowerblue",lwd=5)
lines(c(60963894,60984374),c(2020,2020),col="cornflowerblue",lwd=5)
lines(c(63067097,63153670),c(2020,2020),col="cornflowerblue",lwd=5)
lines(c(63680667,64564741),c(2020,2020),col="cornflowerblue",lwd=5)
lines(c(114352005,115378301),c(2020,2020),col="cornflowerblue",lwd=5)
lines(c(117584843,117650329),c(2020,2020),col="cornflowerblue",lwd=5)
lines(c(123618313,123890623),c(2020,2020),col="cornflowerblue",lwd=5)
lines(c(126254832,126460162),c(2060,2060),col="blue",lwd=5)
lines(c(149888961,149926044),c(2060,2060),col="blue",lwd=5)
lines(c(154408463,154416902),c(2060,2060),col="blue",lwd=5)
lines(c(154891540,155065456),c(2060,2060),col="blue",lwd=5)
lines(c(136969137,136971039),c(2040,2040),col="cyan",lwd=5)
lines(c(154408463,154416902),c(2040,2040),col="cyan",lwd=5)
lines(c(143771593,143915571),c(2020,2020),col="cornflowerblue",lwd=5)
lines(c(182879330,183279930),c(2060,2060),col="blue",lwd=5)
lines(c(192093276,192167778),c(2040,2040),col="cyan",lwd=5)
lines(c(157336761,157913180),c(2020,2020),col="cornflowerblue",lwd=5)
lines(c(158233848,158316354),c(2020,2020),col="cornflowerblue",lwd=5)
lines(c(164976698,164988932),c(2020,2020),col="cornflowerblue",lwd=5)
lines(c(167946742,167970624),c(2020,2020),col="cornflowerblue",lwd=5)
lines(c(168372829,168616836),c(2020,2020),col="cornflowerblue",lwd=5)
lines(c(185047259,185104694),c(2020,2020),col="cornflowerblue",lwd=5)
lines(c(191861449,191864931),c(2020,2020),col="cornflowerblue",lwd=5)
lines(c(195289877,195313912),c(2020,2020),col="cornflowerblue",lwd=5)
lines(c(214168178,214554376),c(2060,2060),col="blue",lwd=5)
lines(c(200329900,200939574),c(2040,2040),col="cyan",lwd=5)
lines(c(203411429,204016034),c(2040,2040),col="cyan",lwd=5)
lines(c(204809492,205094212),c(2040,2040),col="cyan",lwd=5)
lines(c(206502324,206564249),c(2040,2040),col="cyan",lwd=5)
lines(c(207378870,208688163),c(2040,2040),col="cyan",lwd=5)
lines(c(205328838,205649443),c(2020,2020),col="cornflowerblue",lwd=5)
lines(c(212203576,212394470),c(2020,2020),col="cornflowerblue",lwd=5)
lines(c(214748024,216327322),c(2020,2020),col="cornflowerblue",lwd=5)
lines(c(219727224,221042268),c(2020,2020),col="cornflowerblue",lwd=5)
lines(c(221510096,221676448),c(2020,2020),col="cornflowerblue",lwd=5)
lines(63793180,2120,type="p",pch="4",cex=0.6)
lines(57808846.5,2120,type="p",pch="5",cex=0.6)
lines(98547005,2195,type="p",pch="7",cex=0.6)
lines(60288451,2170,type="p",pch="6",cex=0.6)
lines(53954920,2145,type="p",pch="6",cex=0.6)
lines(34563778,2170,type="p",pch="5",cex=0.6)
lines(40570098.5,2120,type="p",pch="4",cex=0.6)
lines(149056583.5,2120,type="p",pch="3",cex=0.6)
lines(8067571,2120,type="p",pch="3",cex=0.6)
lines(50806005,2145,type="p",pch="1",cex=0.6)
lines(162334289,2120,type="p",pch="2",cex=0.6)
lines(60837531,2120,type="p",pch="4",cex=0.6)
lines(153350137.5,2120,type="p",pch="3",cex=0.6)
lines(204348182,2145,type="p",pch="1",cex=0.6)
lines(51033933,2120,type="p",pch="7",cex=0.6)
lines(100247391,2145,type="p",pch="1",cex=0.6)
lines(27373488.5,2120,type="p",pch="7",cex=0.6)
lines(178405880,2120,type="p",pch="2",cex=0.6)
lines(147648972,2145,type="p",pch="2",cex=0.6)
lines(111580042,2120,type="p",pch="3",cex=0.6)
lines(69374384.5,2120,type="p",pch="2",cex=0.6)
lines(88924555.5,2120,type="p",pch="2",cex=0.6)
lines(173025338,2120,type="p",pch="2",cex=0.6)
lines(183132394,2120,type="p",pch="3",cex=0.6)
lines(60837555,2145,type="p",pch="5",cex=0.6)
lines(19185159.5,2120,type="p",pch="2",cex=0.6)
lines(210361809,2120,type="p",pch="6",cex=0.6)
lines(134045132,2145,type="p",pch="4",cex=0.6)
lines(92842104,2170,type="p",pch="6",cex=0.6)
lines(51038239,2145,type="p",pch="4",cex=0.6)
lines(134045106,2120,type="p",pch="3",cex=0.6)
lines(47355799.5,2120,type="p",pch="5",cex=0.6)
lines(212554541,2120,type="p",pch="1",cex=0.6)
lines(220034144,2170,type="p",pch="6",cex=0.6)
lines(180168174.5,2120,type="p",pch="3",cex=0.6)
lines(201944671,2120,type="p",pch="1",cex=0.6)
lines(136569066,2145,type="p",pch="2",cex=0.6)
lines(3809587,2145,type="p",pch="6",cex=0.6)
lines(26568319,2120,type="p",pch="6",cex=0.6)
lines(38638274,2120,type="p",pch="5",cex=0.6)
lines(132209929.5,2120,type="p",pch="3",cex=0.6)
lines(30315414,2120,type="p",pch="3",cex=0.6)
lines(98546972.5,2170,type="p",pch="3",cex=0.6)
lines(155065425,2145,type="p",pch="2",cex=0.6)
lines(106919959.5,2120,type="p",pch="7",cex=0.6)
lines(1653993,2120,type="p",pch="5",cex=0.6)
lines(79768842,2120,type="p",pch="4",cex=0.6)
lines(114808902,2120,type="p",pch="3",cex=0.6)
lines(74400312,2120,type="p",pch="4",cex=0.6)
lines(20518911,2145,type="p",pch="4",cex=0.6)
lines(32360716.5,2120,type="p",pch="3",cex=0.6)
lines(43663486,2145,type="p",pch="6",cex=0.6)
lines(111481076,2220,type="p",pch="6",cex=0.6)
lines(143889595,2120,type="p",pch="6",cex=0.6)
lines(27407431,2145,type="p",pch="6",cex=0.6)
lines(81097525,2145,type="p",pch="7",cex=0.6)
lines(112314434,2195,type="p",pch="2",cex=0.6)
lines(43663493,2120,type="p",pch="5",cex=0.6)
lines(81097506.5,2120,type="p",pch="2",cex=0.6)
lines(78160907,2145,type="p",pch="7",cex=0.6)
lines(136569093,2120,type="p",pch="4",cex=0.6)
lines(51541885,2170,type="p",pch="5",cex=0.6)
lines(109696665.5,2120,type="p",pch="1",cex=0.6)
lines(163401612.5,2120,type="p",pch="3",cex=0.6)
lines(143889489,2145,type="p",pch="3",cex=0.6)
lines(46999652,2145,type="p",pch="4",cex=0.6)
lines(79769006,2145,type="p",pch="7",cex=0.6)
lines(114809125,2145,type="p",pch="5",cex=0.6)
lines(99938570.5,2120,type="p",pch="3",cex=0.6)
lines(190252725,2120,type="p",pch="1",cex=0.6)
lines(92842062,2145,type="p",pch="7",cex=0.6)
lines(60288470,2195,type="p",pch="2",cex=0.6)
lines(20672556,2170,type="p",pch="5",cex=0.6)
lines(168461410,2170,type="p",pch="1",cex=0.6)
lines(53485162,2120,type="p",pch="3",cex=0.6)
lines(192827746,2120,type="p",pch="2",cex=0.6)
lines(138281092,2120,type="p",pch="6",cex=0.6)
lines(111580005,2170,type="p",pch="5",cex=0.6)
lines(169716873.5,2120,type="p",pch="5",cex=0.6)
lines(220034082,2195,type="p",pch="5",cex=0.6)
lines(40570064,2145,type="p",pch="7",cex=0.6)
lines(195512900,2120,type="p",pch="5",cex=0.6)
lines(131875713,2145,type="p",pch="4",cex=0.6)
lines(100540617,2195,type="p",pch="2",cex=0.6)
lines(155204538,2120,type="p",pch="6",cex=0.6)
lines(168461335,2120,type="p",pch="5",cex=0.6)
lines(98547058.5,2145,type="p",pch="2",cex=0.6)
lines(194164877,2120,type="p",pch="2",cex=0.6)
lines(105020064,2145,type="p",pch="6",cex=0.6)
lines(153350257,2145,type="p",pch="6",cex=0.6)
lines(146997995,2120,type="p",pch="3",cex=0.6)
lines(33030250,2120,type="p",pch="7",cex=0.6)
lines(208126178,2120,type="p",pch="3",cex=0.6)
lines(195077352,2145,type="p",pch="4",cex=0.6)
lines(111483493,2145,type="p",pch="1",cex=0.6)
lines(49905111,2120,type="p",pch="5",cex=0.6)
lines(119830947,2120,type="p",pch="6",cex=0.6)
lines(95357024,2120,type="p",pch="3",cex=0.6)
lines(168461406,2145,type="p",pch="2",cex=0.6)
lines(180412546,2145,type="p",pch="2",cex=0.6)
lines(3458699,2170,type="p",pch="3",cex=0.6)
lines(98546949,2120,type="p",pch="6",cex=0.6)
lines(220165639,2145,type="p",pch="3",cex=0.6)
lines(78160903,2120,type="p",pch="6",cex=0.6)
lines(180286603,2195,type="p",pch="4",cex=0.6)
lines(205019282,2120,type="p",pch="1",cex=0.6)
lines(38638296,2145,type="p",pch="6",cex=0.6)
lines(34563806,2145,type="p",pch="3",cex=0.6)
lines(100247321,2170,type="p",pch="5",cex=0.6)
lines(213570518,2120,type="p",pch="6",cex=0.6)
lines(220034068,2120,type="p",pch="2",cex=0.6)
lines(34760281,2195,type="p",pch="6",cex=0.6)
lines(203593437.5,2120,type="p",pch="6",cex=0.6)
lines(193486304,2145,type="p",pch="3",cex=0.6)
lines(63153706,2145,type="p",pch="1",cex=0.6)
lines(46009978,2120,type="p",pch="3",cex=0.6)
lines(194546304,2170,type="p",pch="1",cex=0.6)
lines(180168059,2170,type="p",pch="7",cex=0.6)
lines(81097651.5,2170,type="p",pch="6",cex=0.6)
lines(4675506.5,2120,type="p",pch="2",cex=0.6)
lines(88924542,2145,type="p",pch="5",cex=0.6)
lines(147649079,2120,type="p",pch="7",cex=0.6)
lines(40569973,2170,type="p",pch="1",cex=0.6)
lines(91791231,2120,type="p",pch="3",cex=0.6)
lines(158447955,2120,type="p",pch="3",cex=0.6)
lines(c(227709453,227709453),c(-50,50),col="grey",lwd=3)
lines(c(-6000000,-6000000),c(-50,50),col="grey",lwd=3)
lines(c(227709453,227709453),c(1890,1990),col="grey",lwd=3)
lines(c(-6000000,-6000000),c(1890,1990),col="grey",lwd=3)
lines(c(216709453,226709453),c(-50,-50),col="darkgrey",lwd=3)
lines(c(-5000000,5000000),c(-50,-50),col="darkgrey",lwd=3)
lines(c(216709453,226709453),c(1990,1990),col="darkgrey",lwd=3)
lines(c(-5000000,5000000),c(1990,1990),col="darkgrey",lwd=3)
lines(c(-1000000000,1000000000),c(2000,2000),lty=2)
lines(c(-1000000000,1000000000),c(2100,2100),lty=2)
lines(190713,0,type="p",col="red",pch=20,cex=0.6) #LG1.final, Fvb1_190713, na
lines(3019541,9.89,type="p",col="red",pch=20,cex=0.6) #LG1.final, Fvb1_3019541, na
lines(3019542,9.89,type="p",col="red",pch=20,cex=0.6) #LG1.final, Fvb1_3019542, na
lines(3499659,12.28,type="p",col="red",pch=20,cex=0.6) #LG1.final, Fvb1_3499659, na
lines(5500551,17.06,type="p",col="red",pch=20,cex=0.6) #LG1.final, Fvb1_5500551, na
lines(6389445,19.44,type="p",col="red",pch=20,cex=0.6) #LG1.final, Fvb1_6389445, na
lines(6389481,19.45,type="p",col="red",pch=20,cex=0.6) #LG1.final, Fvb1_6389481, na
lines(6628703,21.83,type="p",col="red",pch=20,cex=0.6) #LG1.final, Fvb1_6628703, na
lines(8205502,24.21,type="p",col="red",pch=20,cex=0.6) #LG1.final, Fvb1_8205502, na
lines(8205666,24.21,type="p",col="red",pch=20,cex=0.6) #LG1.final, Fvb1_8205666, na
lines(8233620,24.21,type="p",col="red",pch=20,cex=0.6) #LG1.final, Fvb1_8233620, na
lines(8203130,24.21,type="p",col="red",pch=20,cex=0.6) #LG1.final, Fvb1_8203130, na
lines(8067591,24.21,type="p",col="red",pch=20,cex=0.6) #LG1.final, Fvb1_8067591, na
lines(16612685,36.35,type="p",col="red",pch=20,cex=0.6) #LG1.final, Fvb1_16612685, na
lines(16907803,43.54,type="p",col="red",pch=20,cex=0.6) #LG1.final, Fvb1_16907803, na
lines(15498153,48.32,type="p",col="red",pch=20,cex=0.6) #LG1.final, Fvb1_15498153, na
lines(15498166,48.32,type="p",col="red",pch=20,cex=0.6) #LG1.final, Fvb1_15498166, na
lines(100247391,175,type="p",col="cyan",pch=0,cex=1.5) #LG2.final, Fvb4_8762930, na
lines(100247391,175,type="p",col="cyan",pch=20,cex=0.6) #LG2.final, Fvb4_8762930, na
lines(201944671,177.44,type="p",col="cyan",pch=0,cex=1.5) #LG2.final, Fvb7_3862355, na
lines(201944671,177.44,type="p",col="cyan",pch=20,cex=0.6) #LG2.final, Fvb7_3862355, na
lines(361418,179.82,type="p",col="cyan",pch=20,cex=0.6) #LG2.final, Fvb1_361418, na
lines(390839,179.82,type="p",col="cyan",pch=20,cex=0.6) #LG2.final, Fvb1_390839, na
lines(977477,182.21,type="p",col="cyan",pch=20,cex=0.6) #LG2.final, Fvb1_977477, na
lines(1164600,182.21,type="p",col="cyan",pch=20,cex=0.6) #LG2.final, Fvb1_1164600, na
lines(1369839,182.21,type="p",col="cyan",pch=20,cex=0.6) #LG2.final, Fvb1_1369839, na
lines(1443307,184.59,type="p",col="cyan",pch=20,cex=0.6) #LG2.final, Fvb1_1443307, na
lines(1588686,184.59,type="p",col="cyan",pch=20,cex=0.6) #LG2.final, Fvb1_1588686, na
lines(2008535,186.97,type="p",col="cyan",pch=20,cex=0.6) #LG2.final, Fvb1_2008535, na
lines(2394470,186.97,type="p",col="cyan",pch=20,cex=0.6) #LG2.final, Fvb1_2394470, na
lines(2394493,186.97,type="p",col="cyan",pch=20,cex=0.6) #LG2.final, Fvb1_2394493, na
lines(2658594,186.97,type="p",col="cyan",pch=20,cex=0.6) #LG2.final, Fvb1_2658594, na
lines(3667878,189.36,type="p",col="cyan",pch=20,cex=0.6) #LG2.final, Fvb1_3667878, na
lines(3893126,189.36,type="p",col="cyan",pch=20,cex=0.6) #LG2.final, Fvb1_3893126, GC: Fvb1_3893141-Fvb1_4468783
lines(4926129,189.36,type="p",col="cyan",pch=20,cex=0.6) #LG2.final, Fvb1_4926129, na
lines(5106160,189.36,type="p",col="cyan",pch=20,cex=0.6) #LG2.final, Fvb1_5106160, na
lines(5329115,189.36,type="p",col="cyan",pch=20,cex=0.6) #LG2.final, Fvb1_5329115, na
lines(9438201,191.74,type="p",col="cyan",pch=20,cex=0.6) #LG2.final, Fvb1_9438201, na
lines(5538536,196.52,type="p",col="cyan",pch=20,cex=0.6) #LG2.final, Fvb1_5538536, na
lines(7510518,206.16,type="p",col="cyan",pch=20,cex=0.6) #LG2.final, Fvb1_7510518, na
lines(8205616,206.16,type="p",col="cyan",pch=20,cex=0.6) #LG2.final, Fvb1_8205616, na
lines(7719784,206.16,type="p",col="cyan",pch=20,cex=0.6) #LG2.final, Fvb1_7719784, na
lines(7724377,206.16,type="p",col="cyan",pch=20,cex=0.6) #LG2.final, Fvb1_7724377, na
lines(9231424,206.16,type="p",col="cyan",pch=20,cex=0.6) #LG2.final, Fvb1_9231424, na
lines(8203117,206.16,type="p",col="cyan",pch=20,cex=0.6) #LG2.final, Fvb1_8203117, na
lines(63153706,208.54,type="p",col="cyan",pch=0,cex=1.5) #LG2.final, Fvb3_6815542, na
lines(63153706,208.54,type="p",col="cyan",pch=20,cex=0.6) #LG2.final, Fvb3_6815542, na
lines(7257033,208.54,type="p",col="cyan",pch=20,cex=0.6) #LG2.final, Fvb1_7257033, na
lines(10575249,220.68,type="p",col="cyan",pch=20,cex=0.6) #LG2.final, Fvb1_10575249, na
lines(10585941,220.68,type="p",col="cyan",pch=20,cex=0.6) #LG2.final, Fvb1_10585941, na
lines(10999359,223.06,type="p",col="cyan",pch=20,cex=0.6) #LG2.final, Fvb1_10999359, na
lines(10865922,223.06,type="p",col="cyan",pch=20,cex=0.6) #LG2.final, Fvb1_10865922, na
lines(10953701,223.06,type="p",col="cyan",pch=20,cex=0.6) #LG2.final, Fvb1_10953701, na
lines(11810928,225.45,type="p",col="cyan",pch=20,cex=0.6) #LG2.final, Fvb1_11810928, na
lines(11941618,225.45,type="p",col="cyan",pch=20,cex=0.6) #LG2.final, Fvb1_11941618, na
lines(11937075,225.45,type="p",col="cyan",pch=20,cex=0.6) #LG2.final, Fvb1_11937075, na
lines(11937081,225.45,type="p",col="cyan",pch=20,cex=0.6) #LG2.final, Fvb1_11937081, na
lines(11810932,225.45,type="p",col="cyan",pch=20,cex=0.6) #LG2.final, Fvb1_11810932, na
lines(11823585,225.45,type="p",col="cyan",pch=20,cex=0.6) #LG2.final, Fvb1_11823585, na
lines(15208673,232.64,type="p",col="cyan",pch=20,cex=0.6) #LG2.final, Fvb1_15208673, na
lines(17243051,232.64,type="p",col="cyan",pch=20,cex=0.6) #LG2.final, Fvb1_17243051, na
lines(486827,350,type="p",col="black",pch=20,cex=0.6) #LG3.final, Fvb1_486827, na
lines(1036404,350,type="p",col="black",pch=20,cex=0.6) #LG3.final, Fvb1_1036404, na
lines(522002,100,type="p",col="cornflowerblue",pch=20,cex=0.6) #LG4.final, Fvb1_522002, na
lines(486880,100,type="p",col="cornflowerblue",pch=20,cex=0.6) #LG4.final, Fvb1_486880, GC: Fvb1_1369793-Fvb1_498821-Fvb1_896331-Fvb1_427431-Fvb1_486812-Fvb1_482636-Fvb1_1164560-Fvb1_1390773
lines(499088,100,type="p",col="cornflowerblue",pch=20,cex=0.6) #LG4.final, Fvb1_499088, GC: Fvb1_1369793-Fvb1_498821-Fvb1_896331-Fvb1_427431-Fvb1_486812-Fvb1_482636-Fvb1_1164560-Fvb1_1390773
lines(499166,100,type="p",col="cornflowerblue",pch=20,cex=0.6) #LG4.final, Fvb1_499166, GC: Fvb1_1369793-Fvb1_498821-Fvb1_896331-Fvb1_427431-Fvb1_486812-Fvb1_482636-Fvb1_1164560-Fvb1_1390773
lines(977437,102.38,type="p",col="cornflowerblue",pch=20,cex=0.6) #LG4.final, Fvb1_977437, na
lines(1344683,102.38,type="p",col="cornflowerblue",pch=20,cex=0.6) #LG4.final, Fvb1_1344683, na
lines(1344776,102.38,type="p",col="cornflowerblue",pch=20,cex=0.6) #LG4.final, Fvb1_1344776, na
lines(1550738,102.38,type="p",col="cornflowerblue",pch=20,cex=0.6) #LG4.final, Fvb1_1550738, na
lines(1532572,102.38,type="p",col="cornflowerblue",pch=20,cex=0.6) #LG4.final, Fvb1_1532572, na
lines(2082781,107.16,type="p",col="cornflowerblue",pch=20,cex=0.6) #LG4.final, Fvb1_2082781, na
lines(2082869,107.16,type="p",col="cornflowerblue",pch=20,cex=0.6) #LG4.final, Fvb1_2082869, na
lines(1952667,107.16,type="p",col="cornflowerblue",pch=20,cex=0.6) #LG4.final, Fvb1_1952667, na
lines(2816511,109.54,type="p",col="cornflowerblue",pch=20,cex=0.6) #LG4.final, Fvb1_2816511, na
lines(2910249,109.54,type="p",col="cornflowerblue",pch=20,cex=0.6) #LG4.final, Fvb1_2910249, na
lines(3019529,109.54,type="p",col="cornflowerblue",pch=20,cex=0.6) #LG4.final, Fvb1_3019529, na
lines(3026591,109.54,type="p",col="cornflowerblue",pch=20,cex=0.6) #LG4.final, Fvb1_3026591, na
lines(2892862,109.54,type="p",col="cornflowerblue",pch=20,cex=0.6) #LG4.final, Fvb1_2892862, na
lines(3026678,109.54,type="p",col="cornflowerblue",pch=20,cex=0.6) #LG4.final, Fvb1_3026678, na
lines(3037529,109.54,type="p",col="cornflowerblue",pch=20,cex=0.6) #LG4.final, Fvb1_3037529, na
lines(3631935,111.93,type="p",col="cornflowerblue",pch=20,cex=0.6) #LG4.final, Fvb1_3631935, na
lines(3672804,111.93,type="p",col="cornflowerblue",pch=20,cex=0.6) #LG4.final, Fvb1_3672804, na
lines(3499578,111.93,type="p",col="cornflowerblue",pch=20,cex=0.6) #LG4.final, Fvb1_3499578, na
lines(4468892,114.31,type="p",col="cornflowerblue",pch=20,cex=0.6) #LG4.final, Fvb1_4468892, GC: Fvb1_3893141-Fvb1_4468783
lines(4682718,116.69,type="p",col="cornflowerblue",pch=20,cex=0.6) #LG4.final, Fvb1_4682718, na
lines(6107165,123.88,type="p",col="cornflowerblue",pch=20,cex=0.6) #LG4.final, Fvb1_6107165, na
lines(5997501,126.27,type="p",col="cornflowerblue",pch=20,cex=0.6) #LG4.final, Fvb1_5997501, na
lines(6362978,126.27,type="p",col="cornflowerblue",pch=20,cex=0.6) #LG4.final, Fvb1_6362978, na
lines(6844766,126.27,type="p",col="cornflowerblue",pch=20,cex=0.6) #LG4.final, Fvb1_6844766, na
lines(6844768,126.27,type="p",col="cornflowerblue",pch=20,cex=0.6) #LG4.final, Fvb1_6844768, na
lines(7691897,128.65,type="p",col="cornflowerblue",pch=20,cex=0.6) #LG4.final, Fvb1_7691897, na
lines(7911104,128.65,type="p",col="cornflowerblue",pch=20,cex=0.6) #LG4.final, Fvb1_7911104, na
lines(9950101,128.65,type="p",col="cornflowerblue",pch=20,cex=0.6) #LG4.final, Fvb1_9950101, na
lines(10175214,128.65,type="p",col="cornflowerblue",pch=20,cex=0.6) #LG4.final, Fvb1_10175214, na
lines(10185656,128.65,type="p",col="cornflowerblue",pch=20,cex=0.6) #LG4.final, Fvb1_10185656, na
lines(7693731,128.65,type="p",col="cornflowerblue",pch=20,cex=0.6) #LG4.final, Fvb1_7693731, na
lines(10185594,128.65,type="p",col="cornflowerblue",pch=20,cex=0.6) #LG4.final, Fvb1_10185594, na
lines(9960774,128.65,type="p",col="cornflowerblue",pch=20,cex=0.6) #LG4.final, Fvb1_9960774, na
lines(8067650,128.65,type="p",col="cornflowerblue",pch=20,cex=0.6) #LG4.final, Fvb1_8067650, na
lines(8205441,131.04,type="p",col="cornflowerblue",pch=20,cex=0.6) #LG4.final, Fvb1_8205441, na
lines(10677797,138.23,type="p",col="cornflowerblue",pch=20,cex=0.6) #LG4.final, Fvb1_10677797, na
lines(10953742,138.23,type="p",col="cornflowerblue",pch=20,cex=0.6) #LG4.final, Fvb1_10953742, na
lines(10677804,138.23,type="p",col="cornflowerblue",pch=20,cex=0.6) #LG4.final, Fvb1_10677804, na
lines(11510404,143.01,type="p",col="cornflowerblue",pch=20,cex=0.6) #LG4.final, Fvb1_11510404, na
lines(11510412,143.01,type="p",col="cornflowerblue",pch=20,cex=0.6) #LG4.final, Fvb1_11510412, na
lines(205019282,143.01,type="p",col="cornflowerblue",pch=0,cex=1.5) #LG4.final, Fvb7_6936966, na
lines(205019282,143.01,type="p",col="cornflowerblue",pch=20,cex=0.6) #LG4.final, Fvb7_6936966, na
lines(12180589,145.39,type="p",col="cornflowerblue",pch=20,cex=0.6) #LG4.final, Fvb1_12180589, na
lines(16710373,145.39,type="p",col="cornflowerblue",pch=20,cex=0.6) #LG4.final, Fvb1_16710373, na
lines(17073657,145.39,type="p",col="cornflowerblue",pch=20,cex=0.6) #LG4.final, Fvb1_17073657, na
lines(17580175,148.55,type="p",col="cornflowerblue",pch=20,cex=0.6) #LG4.final, Fvb1_17580175, na
lines(16255584,154.96,type="p",col="cornflowerblue",pch=20,cex=0.6) #LG4.final, Fvb1_16255584, na
lines(16255585,154.96,type="p",col="cornflowerblue",pch=20,cex=0.6) #LG4.final, Fvb1_16255585, na
lines(16255740,159.75,type="p",col="cornflowerblue",pch=20,cex=0.6) #LG4.final, Fvb1_16255740, na
lines(154540142,400,type="p",col="blue",pch=20,cex=0.6) #LG5.final, Fvb5_28561297, na
lines(1654062,395.11,type="p",col="blue",pch=0,cex=1.5) #LG5.final, Fvb1_1654062, na
lines(1654062,395.11,type="p",col="blue",pch=20,cex=0.6) #LG5.final, Fvb1_1654062, na
lines(152800544,395.11,type="p",col="blue",pch=20,cex=0.6) #LG5.final, Fvb5_26821699, na
lines(153654800,395.11,type="p",col="blue",pch=20,cex=0.6) #LG5.final, Fvb5_27675955, na
lines(1653924,395.11,type="p",col="blue",pch=0,cex=1.5) #LG5.final, Fvb1_1653924, na
lines(1653924,395.11,type="p",col="blue",pch=20,cex=0.6) #LG5.final, Fvb1_1653924, na
lines(151794170,387.9,type="p",col="blue",pch=20,cex=0.6) #LG5.final, Fvb5_25815325, na
lines(148616389,383.12,type="p",col="blue",pch=20,cex=0.6) #LG5.final, Fvb5_22637544, na
lines(149888902,383.12,type="p",col="blue",pch=20,cex=0.6) #LG5.final, Fvb5_23910057, GC: Fvb5_23947151-Fvb5_23926529-Fvb5_23910116
lines(148616286,383.12,type="p",col="blue",pch=20,cex=0.6) #LG5.final, Fvb5_22637441, na
lines(150536110,383.12,type="p",col="blue",pch=20,cex=0.6) #LG5.final, Fvb5_24557265, na
lines(150730548,383.12,type="p",col="blue",pch=20,cex=0.6) #LG5.final, Fvb5_24751703, na
lines(143792978,375.93,type="p",col="blue",pch=20,cex=0.6) #LG5.final, Fvb5_17814133, na
lines(146234852,375.93,type="p",col="blue",pch=20,cex=0.6) #LG5.final, Fvb5_20256007, na
lines(146292405,375.93,type="p",col="blue",pch=20,cex=0.6) #LG5.final, Fvb5_20313560, na
lines(147442898,375.93,type="p",col="blue",pch=20,cex=0.6) #LG5.final, Fvb5_21464053, na
lines(143772860,375.93,type="p",col="blue",pch=20,cex=0.6) #LG5.final, Fvb5_17794015, na
lines(143651981,375.93,type="p",col="blue",pch=20,cex=0.6) #LG5.final, Fvb5_17673136, na
lines(143919798,375.93,type="p",col="blue",pch=20,cex=0.6) #LG5.final, Fvb5_17940953, na
lines(143628591,375.93,type="p",col="blue",pch=20,cex=0.6) #LG5.final, Fvb5_17649746, na
lines(143793025,375.93,type="p",col="blue",pch=20,cex=0.6) #LG5.final, Fvb5_17814180, na
lines(145033543,373.54,type="p",col="blue",pch=20,cex=0.6) #LG5.final, Fvb5_19054698, na
lines(136821360,361.4,type="p",col="blue",pch=20,cex=0.6) #LG5.final, Fvb5_10842515, na
lines(135577673,356.63,type="p",col="blue",pch=20,cex=0.6) #LG5.final, Fvb5_9598828, na
lines(135577709,356.63,type="p",col="blue",pch=20,cex=0.6) #LG5.final, Fvb5_9598864, na
lines(135498950,356.63,type="p",col="blue",pch=20,cex=0.6) #LG5.final, Fvb5_9520105, na
lines(135577526,356.63,type="p",col="blue",pch=20,cex=0.6) #LG5.final, Fvb5_9598681, na
lines(134643173,354.24,type="p",col="blue",pch=20,cex=0.6) #LG5.final, Fvb5_8664328, na
lines(134408029,354.24,type="p",col="blue",pch=20,cex=0.6) #LG5.final, Fvb5_8429184, na
lines(134415244,354.24,type="p",col="blue",pch=20,cex=0.6) #LG5.final, Fvb5_8436399, na
lines(132119887,349.47,type="p",col="blue",pch=20,cex=0.6) #LG5.final, Fvb5_6141042, na
lines(132123981,349.47,type="p",col="blue",pch=20,cex=0.6) #LG5.final, Fvb5_6145136, na
lines(132647983,349.47,type="p",col="blue",pch=20,cex=0.6) #LG5.final, Fvb5_6669138, na
lines(133943867,349.47,type="p",col="blue",pch=20,cex=0.6) #LG5.final, Fvb5_7965022, na
lines(134247943,349.47,type="p",col="blue",pch=20,cex=0.6) #LG5.final, Fvb5_8269098, na
lines(134254673,349.47,type="p",col="blue",pch=20,cex=0.6) #LG5.final, Fvb5_8275828, na
lines(132123998,349.47,type="p",col="blue",pch=20,cex=0.6) #LG5.final, Fvb5_6145153, na
lines(132647980,349.47,type="p",col="blue",pch=20,cex=0.6) #LG5.final, Fvb5_6669135, na
lines(129373917,344.69,type="p",col="blue",pch=20,cex=0.6) #LG5.final, Fvb5_3395072, na
lines(130549671,342.3,type="p",col="blue",pch=20,cex=0.6) #LG5.final, Fvb5_4570826, na
lines(129792824,342.3,type="p",col="blue",pch=20,cex=0.6) #LG5.final, Fvb5_3813979, na
lines(130703212,342.3,type="p",col="blue",pch=20,cex=0.6) #LG5.final, Fvb5_4724367, na
lines(129406320,339.92,type="p",col="blue",pch=20,cex=0.6) #LG5.final, Fvb5_3427475, na
lines(128902834,332.72,type="p",col="blue",pch=20,cex=0.6) #LG5.final, Fvb5_2923989, na
lines(129134571,330.33,type="p",col="blue",pch=20,cex=0.6) #LG5.final, Fvb5_3155726, na
lines(128657082,325.56,type="p",col="blue",pch=20,cex=0.6) #LG5.final, Fvb5_2678237, na
lines(126817467,320.78,type="p",col="blue",pch=20,cex=0.6) #LG5.final, Fvb5_838622, na
lines(127858855,320.78,type="p",col="blue",pch=20,cex=0.6) #LG5.final, Fvb5_1880010, na
lines(127494639,320.78,type="p",col="blue",pch=20,cex=0.6) #LG5.final, Fvb5_1515794, na
lines(127494602,320.78,type="p",col="blue",pch=20,cex=0.6) #LG5.final, Fvb5_1515757, na
lines(52939661,165,type="p",col="cornflowerblue",pch=20,cex=0.6) #LG6.final, Fvb2_27546150, na
lines(53772118,165,type="p",col="cornflowerblue",pch=20,cex=0.6) #LG6.final, Fvb2_28378607, na
lines(54037196,165,type="p",col="cornflowerblue",pch=20,cex=0.6) #LG6.final, Fvb2_28643685, na
lines(54037207,165,type="p",col="cornflowerblue",pch=20,cex=0.6) #LG6.final, Fvb2_28643696, na
lines(52806830,162.62,type="p",col="cornflowerblue",pch=20,cex=0.6) #LG6.final, Fvb2_27413319, na
lines(52806851,162.62,type="p",col="cornflowerblue",pch=20,cex=0.6) #LG6.final, Fvb2_27413340, na
lines(52806816,162.62,type="p",col="cornflowerblue",pch=20,cex=0.6) #LG6.final, Fvb2_27413305, na
lines(52344911,160.24,type="p",col="cornflowerblue",pch=20,cex=0.6) #LG6.final, Fvb2_26951400, na
lines(52394016,160.24,type="p",col="cornflowerblue",pch=20,cex=0.6) #LG6.final, Fvb2_27000505, na
lines(52186347,160.24,type="p",col="cornflowerblue",pch=20,cex=0.6) #LG6.final, Fvb2_26792836, na
lines(52186348,160.24,type="p",col="cornflowerblue",pch=20,cex=0.6) #LG6.final, Fvb2_26792837, na
lines(51596916,155.48,type="p",col="cornflowerblue",pch=20,cex=0.6) #LG6.final, Fvb2_26203405, GC: Fvb2_25689727-Fvb2_26051728-Fvb2_26203285-Fvb2_26245030-Fvb2_25578513
lines(51638701,155.48,type="p",col="cornflowerblue",pch=20,cex=0.6) #LG6.final, Fvb2_26245190, GC: Fvb2_25689727-Fvb2_26051728-Fvb2_26203285-Fvb2_26245030-Fvb2_25578513
lines(51747638,155.48,type="p",col="cornflowerblue",pch=20,cex=0.6) #LG6.final, Fvb2_26354127, na
lines(51445276,155.48,type="p",col="cornflowerblue",pch=20,cex=0.6) #LG6.final, Fvb2_26051765, GC: Fvb2_25689727-Fvb2_26051728-Fvb2_26203285-Fvb2_26245030-Fvb2_25578513
lines(51582710,155.48,type="p",col="cornflowerblue",pch=20,cex=0.6) #LG6.final, Fvb2_26189199, na
lines(51638568,155.48,type="p",col="cornflowerblue",pch=20,cex=0.6) #LG6.final, Fvb2_26245057, GC: Fvb2_25689727-Fvb2_26051728-Fvb2_26203285-Fvb2_26245030-Fvb2_25578513
lines(51843281,155.48,type="p",col="cornflowerblue",pch=20,cex=0.6) #LG6.final, Fvb2_26449770, na
lines(33030211,141.19,type="p",col="cornflowerblue",pch=20,cex=0.6) #LG6.final, Fvb2_7636700, na
lines(49886596,150.71,type="p",col="cornflowerblue",pch=20,cex=0.6) #LG6.final, Fvb2_24493085, na
lines(50221841,150.71,type="p",col="cornflowerblue",pch=20,cex=0.6) #LG6.final, Fvb2_24828330, na
lines(50537334,150.71,type="p",col="cornflowerblue",pch=20,cex=0.6) #LG6.final, Fvb2_25143823, na
lines(50005960,150.71,type="p",col="cornflowerblue",pch=20,cex=0.6) #LG6.final, Fvb2_24612449, na
lines(4675552,150.71,type="p",col="cornflowerblue",pch=0,cex=1.5) #LG6.final, Fvb1_4675552, na
lines(4675552,150.71,type="p",col="cornflowerblue",pch=20,cex=0.6) #LG6.final, Fvb1_4675552, na
lines(50325889,150.71,type="p",col="cornflowerblue",pch=20,cex=0.6) #LG6.final, Fvb2_24932378, na
lines(48359539,148.33,type="p",col="cornflowerblue",pch=20,cex=0.6) #LG6.final, Fvb2_22966028, na
lines(48302807,148.33,type="p",col="cornflowerblue",pch=20,cex=0.6) #LG6.final, Fvb2_22909296, na
lines(48839642,148.33,type="p",col="cornflowerblue",pch=20,cex=0.6) #LG6.final, Fvb2_23446131, na
lines(88924603,148.33,type="p",col="cornflowerblue",pch=0,cex=1.5) #LG6.final, Fvb3_32586439, na
lines(88924603,148.33,type="p",col="cornflowerblue",pch=20,cex=0.6) #LG6.final, Fvb3_32586439, na
lines(48839547,148.33,type="p",col="cornflowerblue",pch=20,cex=0.6) #LG6.final, Fvb2_23446036, na
lines(25441456,150.71,type="p",col="cornflowerblue",pch=20,cex=0.6) #LG6.final, Fvb2_47945, na
lines(33951660,138.81,type="p",col="cornflowerblue",pch=20,cex=0.6) #LG6.final, Fvb2_8558149, na
lines(31560450,138.81,type="p",col="cornflowerblue",pch=20,cex=0.6) #LG6.final, Fvb2_6166939, na
lines(25441540,138.81,type="p",col="cornflowerblue",pch=20,cex=0.6) #LG6.final, Fvb2_48029, na
lines(27354522,138.81,type="p",col="cornflowerblue",pch=20,cex=0.6) #LG6.final, Fvb2_1961011, na
lines(30136150,138.81,type="p",col="cornflowerblue",pch=20,cex=0.6) #LG6.final, Fvb2_4742639, na
lines(37247901,141.19,type="p",col="cornflowerblue",pch=20,cex=0.6) #LG6.final, Fvb2_11854390, na
lines(37247698,141.19,type="p",col="cornflowerblue",pch=20,cex=0.6) #LG6.final, Fvb2_11854187, na
lines(36404618,141.19,type="p",col="cornflowerblue",pch=20,cex=0.6) #LG6.final, Fvb2_11011107, na
lines(46957843,141.19,type="p",col="cornflowerblue",pch=20,cex=0.6) #LG6.final, Fvb2_21564332, na
lines(27398960,138.81,type="p",col="cornflowerblue",pch=20,cex=0.6) #LG6.final, Fvb2_2005449, na
lines(39598332,136.43,type="p",col="cornflowerblue",pch=20,cex=0.6) #LG6.final, Fvb2_14204821, na
lines(38990768,136.43,type="p",col="cornflowerblue",pch=20,cex=0.6) #LG6.final, Fvb2_13597257, na
lines(38990906,136.43,type="p",col="cornflowerblue",pch=20,cex=0.6) #LG6.final, Fvb2_13597395, na
lines(29088558,138.81,type="p",col="cornflowerblue",pch=20,cex=0.6) #LG6.final, Fvb2_3695047, na
lines(35408009,138.81,type="p",col="cornflowerblue",pch=20,cex=0.6) #LG6.final, Fvb2_10014498, na
lines(38483459,136.43,type="p",col="cornflowerblue",pch=20,cex=0.6) #LG6.final, Fvb2_13089948, na
lines(38808009,136.43,type="p",col="cornflowerblue",pch=20,cex=0.6) #LG6.final, Fvb2_13414498, na
lines(38820866,136.43,type="p",col="cornflowerblue",pch=20,cex=0.6) #LG6.final, Fvb2_13427355, na
lines(39007736,136.43,type="p",col="cornflowerblue",pch=20,cex=0.6) #LG6.final, Fvb2_13614225, na
lines(43448368,136.43,type="p",col="cornflowerblue",pch=20,cex=0.6) #LG6.final, Fvb2_18054857, na
lines(40236842,136.43,type="p",col="cornflowerblue",pch=20,cex=0.6) #LG6.final, Fvb2_14843331, na
lines(39520656,136.43,type="p",col="cornflowerblue",pch=20,cex=0.6) #LG6.final, Fvb2_14127145, na
lines(38990952,136.43,type="p",col="cornflowerblue",pch=20,cex=0.6) #LG6.final, Fvb2_13597441, na
lines(37958494,136.43,type="p",col="cornflowerblue",pch=20,cex=0.6) #LG6.final, Fvb2_12564983, na
lines(38990736,136.43,type="p",col="cornflowerblue",pch=20,cex=0.6) #LG6.final, Fvb2_13597225, na
lines(41569690,136.43,type="p",col="cornflowerblue",pch=20,cex=0.6) #LG6.final, Fvb2_16176179, na
lines(42456784,136.43,type="p",col="cornflowerblue",pch=20,cex=0.6) #LG6.final, Fvb2_17063273, na
lines(179607180,131.67,type="p",col="cornflowerblue",pch=0,cex=1.5) #LG6.final, Fvb6_22398274, na
lines(179607180,131.67,type="p",col="cornflowerblue",pch=20,cex=0.6) #LG6.final, Fvb6_22398274, na
lines(42232609,136.43,type="p",col="cornflowerblue",pch=20,cex=0.6) #LG6.final, Fvb2_16839098, na
lines(42456658,136.43,type="p",col="cornflowerblue",pch=20,cex=0.6) #LG6.final, Fvb2_17063147, na
lines(44640164,119.76,type="p",col="cornflowerblue",pch=20,cex=0.6) #LG6.final, Fvb2_19246653, na
lines(44715620,119.76,type="p",col="cornflowerblue",pch=20,cex=0.6) #LG6.final, Fvb2_19322109, na
lines(44014237,119.76,type="p",col="cornflowerblue",pch=20,cex=0.6) #LG6.final, Fvb2_18620726, na
lines(44014279,119.76,type="p",col="cornflowerblue",pch=20,cex=0.6) #LG6.final, Fvb2_18620768, na
lines(44555114,119.76,type="p",col="cornflowerblue",pch=20,cex=0.6) #LG6.final, Fvb2_19161603, na
lines(100247342,119.76,type="p",col="cornflowerblue",pch=0,cex=1.5) #LG6.final, Fvb4_8762881, na
lines(100247342,119.76,type="p",col="cornflowerblue",pch=20,cex=0.6) #LG6.final, Fvb4_8762881, na
lines(45351742,115,type="p",col="cornflowerblue",pch=20,cex=0.6) #LG6.final, Fvb2_19958231, na
lines(45400769,115,type="p",col="cornflowerblue",pch=20,cex=0.6) #LG6.final, Fvb2_20007258, na
lines(45326829,115,type="p",col="cornflowerblue",pch=20,cex=0.6) #LG6.final, Fvb2_19933318, na
lines(45990458,115,type="p",col="cornflowerblue",pch=20,cex=0.6) #LG6.final, Fvb2_20596947, na
lines(45995667,115,type="p",col="cornflowerblue",pch=20,cex=0.6) #LG6.final, Fvb2_20602156, na
lines(46008010,115,type="p",col="cornflowerblue",pch=20,cex=0.6) #LG6.final, Fvb2_20614499, na
lines(46008053,112.62,type="p",col="cornflowerblue",pch=20,cex=0.6) #LG6.final, Fvb2_20614542, na
lines(4839461,300,type="p",col="blue",pch=20,cex=0.6) #LG7.final, Fvb1_4839461, na
lines(4839459,300,type="p",col="blue",pch=20,cex=0.6) #LG7.final, Fvb1_4839459, na
lines(4839460,300,type="p",col="blue",pch=20,cex=0.6) #LG7.final, Fvb1_4839460, na
lines(4891385,304.78,type="p",col="blue",pch=20,cex=0.6) #LG7.final, Fvb1_4891385, na
lines(5106195,304.78,type="p",col="blue",pch=20,cex=0.6) #LG7.final, Fvb1_5106195, na
lines(5864194,307.16,type="p",col="blue",pch=20,cex=0.6) #LG7.final, Fvb1_5864194, na
lines(6149831,309.54,type="p",col="blue",pch=20,cex=0.6) #LG7.final, Fvb1_6149831, na
lines(6729341,309.54,type="p",col="blue",pch=20,cex=0.6) #LG7.final, Fvb1_6729341, na
lines(6363047,309.54,type="p",col="blue",pch=20,cex=0.6) #LG7.final, Fvb1_6363047, na
lines(6158844,309.54,type="p",col="blue",pch=20,cex=0.6) #LG7.final, Fvb1_6158844, na
lines(6112942,309.54,type="p",col="blue",pch=20,cex=0.6) #LG7.final, Fvb1_6112942, na
lines(6729292,309.54,type="p",col="blue",pch=20,cex=0.6) #LG7.final, Fvb1_6729292, na
lines(194546304,309.54,type="p",col="blue",pch=0,cex=1.5) #LG7.final, Fvb6_37337398, na
lines(194546304,309.54,type="p",col="blue",pch=20,cex=0.6) #LG7.final, Fvb6_37337398, na
lines(7691914,311.93,type="p",col="blue",pch=20,cex=0.6) #LG7.final, Fvb1_7691914, na
lines(8233612,316.71,type="p",col="blue",pch=20,cex=0.6) #LG7.final, Fvb1_8233612, na
lines(9474490,316.71,type="p",col="blue",pch=20,cex=0.6) #LG7.final, Fvb1_9474490, na
lines(8315414,316.71,type="p",col="blue",pch=20,cex=0.6) #LG7.final, Fvb1_8315414, na
lines(9490270,316.71,type="p",col="blue",pch=20,cex=0.6) #LG7.final, Fvb1_9490270, na
lines(10462261,319.09,type="p",col="blue",pch=20,cex=0.6) #LG7.final, Fvb1_10462261, na
lines(10650175,319.09,type="p",col="blue",pch=20,cex=0.6) #LG7.final, Fvb1_10650175, na
lines(11510433,321.48,type="p",col="blue",pch=20,cex=0.6) #LG7.final, Fvb1_11510433, na
lines(11811039,321.48,type="p",col="blue",pch=20,cex=0.6) #LG7.final, Fvb1_11811039, na
lines(16710348,323.86,type="p",col="blue",pch=20,cex=0.6) #LG7.final, Fvb1_16710348, na
lines(12315431,323.86,type="p",col="blue",pch=20,cex=0.6) #LG7.final, Fvb1_12315431, na
lines(12568107,323.86,type="p",col="blue",pch=20,cex=0.6) #LG7.final, Fvb1_12568107, na
lines(12315467,323.86,type="p",col="blue",pch=20,cex=0.6) #LG7.final, Fvb1_12315467, na
lines(16840045,326.24,type="p",col="blue",pch=20,cex=0.6) #LG7.final, Fvb1_16840045, na
lines(18711066,326.24,type="p",col="blue",pch=20,cex=0.6) #LG7.final, Fvb1_18711066, na
lines(19004788,326.24,type="p",col="blue",pch=20,cex=0.6) #LG7.final, Fvb1_19004788, na
lines(19313233,326.24,type="p",col="blue",pch=20,cex=0.6) #LG7.final, Fvb1_19313233, na
lines(17450589,326.24,type="p",col="blue",pch=20,cex=0.6) #LG7.final, Fvb1_17450589, na
lines(13002123,328.68,type="p",col="blue",pch=20,cex=0.6) #LG7.final, Fvb1_13002123, na
lines(58517578,300,type="p",col="blue",pch=20,cex=0.6) #LG8.final, Fvb3_2179414, na
lines(58517579,302.44,type="p",col="blue",pch=20,cex=0.6) #LG8.final, Fvb3_2179415, na
lines(57645546,304.83,type="p",col="blue",pch=20,cex=0.6) #LG8.final, Fvb3_1307382, na
lines(8067571,304.83,type="p",col="blue",pch=0,cex=1.5) #LG8.final, Fvb1_8067571, na
lines(8067571,304.83,type="p",col="blue",pch=20,cex=0.6) #LG8.final, Fvb1_8067571, na
lines(57300746,304.83,type="p",col="blue",pch=20,cex=0.6) #LG8.final, Fvb3_962582, na
lines(57876410,304.83,type="p",col="blue",pch=20,cex=0.6) #LG8.final, Fvb3_1538246, na
lines(59132128,304.83,type="p",col="blue",pch=20,cex=0.6) #LG8.final, Fvb3_2793964, na
lines(59251548,304.83,type="p",col="blue",pch=20,cex=0.6) #LG8.final, Fvb3_2913384, na
lines(57604646,304.83,type="p",col="blue",pch=20,cex=0.6) #LG8.final, Fvb3_1266482, na
lines(58242672,304.83,type="p",col="blue",pch=20,cex=0.6) #LG8.final, Fvb3_1904508, na
lines(56695378,304.83,type="p",col="blue",pch=20,cex=0.6) #LG8.final, Fvb3_357214, na
lines(56695497,304.83,type="p",col="blue",pch=20,cex=0.6) #LG8.final, Fvb3_357333, na
lines(60705204,312.03,type="p",col="blue",pch=20,cex=0.6) #LG8.final, Fvb3_4367040, na
lines(62802298,319.24,type="p",col="blue",pch=20,cex=0.6) #LG8.final, Fvb3_6464134, na
lines(63153768,319.24,type="p",col="blue",pch=20,cex=0.6) #LG8.final, Fvb3_6815604, na
lines(61815033,319.24,type="p",col="blue",pch=20,cex=0.6) #LG8.final, Fvb3_5476869, na
lines(63318551,319.24,type="p",col="blue",pch=20,cex=0.6) #LG8.final, Fvb3_6980387, na
lines(63455449,319.24,type="p",col="blue",pch=20,cex=0.6) #LG8.final, Fvb3_7117285, na
lines(62463644,319.24,type="p",col="blue",pch=20,cex=0.6) #LG8.final, Fvb3_6125480, na
lines(78160906,319.24,type="p",col="blue",pch=20,cex=0.6) #LG8.final, Fvb3_21822742, na
lines(62780128,319.24,type="p",col="blue",pch=20,cex=0.6) #LG8.final, Fvb3_6441964, na
lines(63066918,319.24,type="p",col="blue",pch=20,cex=0.6) #LG8.final, Fvb3_6728754, na
lines(63050034,319.24,type="p",col="blue",pch=20,cex=0.6) #LG8.final, Fvb3_6711870, na
lines(64254900,321.63,type="p",col="blue",pch=20,cex=0.6) #LG8.final, Fvb3_7916736, na
lines(64254912,321.63,type="p",col="blue",pch=20,cex=0.6) #LG8.final, Fvb3_7916748, na
lines(64259899,321.63,type="p",col="blue",pch=20,cex=0.6) #LG8.final, Fvb3_7921735, na
lines(65496912,326.4,type="p",col="blue",pch=20,cex=0.6) #LG8.final, Fvb3_9158748, na
lines(65496980,326.4,type="p",col="blue",pch=20,cex=0.6) #LG8.final, Fvb3_9158816, na
lines(65497012,326.4,type="p",col="blue",pch=20,cex=0.6) #LG8.final, Fvb3_9158848, na
lines(66464282,326.4,type="p",col="blue",pch=20,cex=0.6) #LG8.final, Fvb3_10126118, na
lines(65981062,328.78,type="p",col="blue",pch=20,cex=0.6) #LG8.final, Fvb3_9642898, na
lines(66386014,328.78,type="p",col="blue",pch=20,cex=0.6) #LG8.final, Fvb3_10047850, na
lines(66508708,328.78,type="p",col="blue",pch=20,cex=0.6) #LG8.final, Fvb3_10170544, na
lines(66343523,328.78,type="p",col="blue",pch=20,cex=0.6) #LG8.final, Fvb3_10005359, na
lines(74932221,338.43,type="p",col="blue",pch=20,cex=0.6) #LG8.final, Fvb3_18594057, na
lines(75040909,338.43,type="p",col="blue",pch=20,cex=0.6) #LG8.final, Fvb3_18702745, na
lines(69170381,343.2,type="p",col="blue",pch=20,cex=0.6) #LG8.final, Fvb3_12832217, na
lines(69421630,345.64,type="p",col="blue",pch=20,cex=0.6) #LG8.final, Fvb3_13083466, na
lines(138412739,213,type="p",col="cyan",pch=20,cex=0.6) #LG9.final, Fvb5_12433894, na
lines(49905071,217.89,type="p",col="cyan",pch=0,cex=1.5) #LG9.final, Fvb2_24511560, na
lines(49905071,217.89,type="p",col="cyan",pch=20,cex=0.6) #LG9.final, Fvb2_24511560, na
lines(135931011,222.67,type="p",col="cyan",pch=20,cex=0.6) #LG9.final, Fvb5_9952166, na
lines(136123685,222.67,type="p",col="cyan",pch=20,cex=0.6) #LG9.final, Fvb5_10144840, na
lines(136532213,222.67,type="p",col="cyan",pch=20,cex=0.6) #LG9.final, Fvb5_10553368, na
lines(136532340,222.67,type="p",col="cyan",pch=20,cex=0.6) #LG9.final, Fvb5_10553495, na
lines(136794932,222.67,type="p",col="cyan",pch=20,cex=0.6) #LG9.final, Fvb5_10816087, na
lines(136821183,222.67,type="p",col="cyan",pch=20,cex=0.6) #LG9.final, Fvb5_10842338, na
lines(136843750,222.67,type="p",col="cyan",pch=20,cex=0.6) #LG9.final, Fvb5_10864905, na
lines(136553972,222.67,type="p",col="cyan",pch=20,cex=0.6) #LG9.final, Fvb5_10575127, na
lines(20672556,225.05,type="p",col="cyan",pch=0,cex=1.5) #LG9.final, Fvb1_20672556, na
lines(20672556,225.05,type="p",col="cyan",pch=20,cex=0.6) #LG9.final, Fvb1_20672556, na
lines(143188444,225.05,type="p",col="cyan",pch=20,cex=0.6) #LG9.final, Fvb5_17209599, na
lines(143599097,225.05,type="p",col="cyan",pch=20,cex=0.6) #LG9.final, Fvb5_17620252, na
lines(60837458,225.05,type="p",col="cyan",pch=0,cex=1.5) #LG9.final, Fvb3_4499294, na
lines(60837458,225.05,type="p",col="cyan",pch=20,cex=0.6) #LG9.final, Fvb3_4499294, na
lines(142603914,225.05,type="p",col="cyan",pch=20,cex=0.6) #LG9.final, Fvb5_16625069, na
lines(143188361,225.05,type="p",col="cyan",pch=20,cex=0.6) #LG9.final, Fvb5_17209516, na
lines(143517304,225.05,type="p",col="cyan",pch=20,cex=0.6) #LG9.final, Fvb5_17538459, na
lines(60837652,225.05,type="p",col="cyan",pch=0,cex=1.5) #LG9.final, Fvb3_4499488, na
lines(60837652,225.05,type="p",col="cyan",pch=20,cex=0.6) #LG9.final, Fvb3_4499488, na
lines(136323123,227.44,type="p",col="cyan",pch=20,cex=0.6) #LG9.final, Fvb5_10344278, na
lines(147695690,237.09,type="p",col="cyan",pch=20,cex=0.6) #LG9.final, Fvb5_21716845, na
lines(148616305,237.09,type="p",col="cyan",pch=20,cex=0.6) #LG9.final, Fvb5_22637460, na
lines(148212410,237.09,type="p",col="cyan",pch=20,cex=0.6) #LG9.final, Fvb5_22233565, na
lines(148484685,237.09,type="p",col="cyan",pch=20,cex=0.6) #LG9.final, Fvb5_22505840, na
lines(148616321,237.09,type="p",col="cyan",pch=20,cex=0.6) #LG9.final, Fvb5_22637476, na
lines(148616368,237.09,type="p",col="cyan",pch=20,cex=0.6) #LG9.final, Fvb5_22637523, na
lines(148616461,239.48,type="p",col="cyan",pch=20,cex=0.6) #LG9.final, Fvb5_22637616, na
lines(151540669,249.13,type="p",col="cyan",pch=20,cex=0.6) #LG9.final, Fvb5_25561824, na
lines(151843999,253.91,type="p",col="cyan",pch=20,cex=0.6) #LG9.final, Fvb5_25865154, na
lines(43541081,258.68,type="p",col="cyan",pch=0,cex=1.5) #LG9.final, Fvb2_18147570, na
lines(43541081,258.68,type="p",col="cyan",pch=20,cex=0.6) #LG9.final, Fvb2_18147570, na
lines(154241331,273.38,type="p",col="cyan",pch=20,cex=0.6) #LG9.final, Fvb5_28262486, na
lines(154416858,273.38,type="p",col="cyan",pch=20,cex=0.6) #LG9.final, Fvb5_28438013, GC: Fvb5_28429500-Fvb5_28438015
lines(154416791,273.38,type="p",col="cyan",pch=20,cex=0.6) #LG9.final, Fvb5_28437946, GC: Fvb5_28429500-Fvb5_28438015
lines(173025338,300,type="p",col="blue",pch=0,cex=1.5) #LG10.final, Fvb6_15816432, na
lines(173025338,300,type="p",col="blue",pch=20,cex=0.6) #LG10.final, Fvb6_15816432, na
lines(36788493,309.88,type="p",col="blue",pch=20,cex=0.6) #LG10.final, Fvb2_11394982, na
lines(26958944,312.27,type="p",col="blue",pch=20,cex=0.6) #LG10.final, Fvb2_1565433, na
lines(30136159,312.27,type="p",col="blue",pch=20,cex=0.6) #LG10.final, Fvb2_4742648, na
lines(30239312,312.27,type="p",col="blue",pch=20,cex=0.6) #LG10.final, Fvb2_4845801, na
lines(30715511,312.27,type="p",col="blue",pch=20,cex=0.6) #LG10.final, Fvb2_5322000, na
lines(30715526,312.27,type="p",col="blue",pch=20,cex=0.6) #LG10.final, Fvb2_5322015, na
lines(30768942,312.27,type="p",col="blue",pch=20,cex=0.6) #LG10.final, Fvb2_5375431, na
lines(27091463,314.65,type="p",col="blue",pch=20,cex=0.6) #LG10.final, Fvb2_1697952, na
lines(26423362,317.03,type="p",col="blue",pch=20,cex=0.6) #LG10.final, Fvb2_1029851, na
lines(36247060,331.74,type="p",col="blue",pch=20,cex=0.6) #LG10.final, Fvb2_10853549, na
lines(34854572,334.13,type="p",col="blue",pch=20,cex=0.6) #LG10.final, Fvb2_9461061, na
lines(38804619,334.13,type="p",col="blue",pch=20,cex=0.6) #LG10.final, Fvb2_13411108, na
lines(38905693,337.29,type="p",col="blue",pch=20,cex=0.6) #LG10.final, Fvb2_13512182, na
lines(39618618,343.7,type="p",col="blue",pch=20,cex=0.6) #LG10.final, Fvb2_14225107, na
lines(29901733,346.08,type="p",col="blue",pch=20,cex=0.6) #LG10.final, Fvb2_4508222, na
lines(39000501,346.09,type="p",col="blue",pch=20,cex=0.6) #LG10.final, Fvb2_13606990, na
lines(38808024,346.09,type="p",col="blue",pch=20,cex=0.6) #LG10.final, Fvb2_13414513, na
lines(38843335,346.09,type="p",col="blue",pch=20,cex=0.6) #LG10.final, Fvb2_13449824, na
lines(38843426,346.09,type="p",col="blue",pch=20,cex=0.6) #LG10.final, Fvb2_13449915, na
lines(29901671,346.09,type="p",col="blue",pch=20,cex=0.6) #LG10.final, Fvb2_4508160, na
lines(38821060,348.47,type="p",col="blue",pch=20,cex=0.6) #LG10.final, Fvb2_13427549, na
lines(40229815,355.67,type="p",col="blue",pch=20,cex=0.6) #LG10.final, Fvb2_14836304, na
lines(47699076,360.45,type="p",col="blue",pch=20,cex=0.6) #LG10.final, Fvb2_22305565, na
lines(41120153,362.83,type="p",col="blue",pch=20,cex=0.6) #LG10.final, Fvb2_15726642, na
lines(41415124,362.83,type="p",col="blue",pch=20,cex=0.6) #LG10.final, Fvb2_16021613, na
lines(41120087,362.83,type="p",col="blue",pch=20,cex=0.6) #LG10.final, Fvb2_15726576, na
lines(42833651,365.21,type="p",col="blue",pch=20,cex=0.6) #LG10.final, Fvb2_17440140, na
lines(42773298,365.21,type="p",col="blue",pch=20,cex=0.6) #LG10.final, Fvb2_17379787, na
lines(41981252,369.99,type="p",col="blue",pch=20,cex=0.6) #LG10.final, Fvb2_16587741, na
lines(41981348,369.99,type="p",col="blue",pch=20,cex=0.6) #LG10.final, Fvb2_16587837, na
lines(41981264,369.99,type="p",col="blue",pch=20,cex=0.6) #LG10.final, Fvb2_16587753, na
lines(41981279,369.99,type="p",col="blue",pch=20,cex=0.6) #LG10.final, Fvb2_16587768, na
lines(41843535,372.37,type="p",col="blue",pch=20,cex=0.6) #LG10.final, Fvb2_16450024, na
lines(43960659,372.37,type="p",col="blue",pch=20,cex=0.6) #LG10.final, Fvb2_18567148, na
lines(47501364,379.57,type="p",col="blue",pch=20,cex=0.6) #LG10.final, Fvb2_22107853, na
lines(45990609,381.95,type="p",col="blue",pch=20,cex=0.6) #LG10.final, Fvb2_20597098, na
lines(45367118,381.95,type="p",col="blue",pch=20,cex=0.6) #LG10.final, Fvb2_19973607, na
lines(46431965,386.73,type="p",col="blue",pch=20,cex=0.6) #LG10.final, Fvb2_21038454, na
lines(47503584,393.92,type="p",col="blue",pch=20,cex=0.6) #LG10.final, Fvb2_22110073, na
lines(47458504,393.92,type="p",col="blue",pch=20,cex=0.6) #LG10.final, Fvb2_22064993, na
lines(51475969,400.33,type="p",col="blue",pch=20,cex=0.6) #LG10.final, Fvb2_26082458, na
lines(51970964,403.49,type="p",col="blue",pch=20,cex=0.6) #LG10.final, Fvb2_26577453, na
lines(51325024,403.49,type="p",col="blue",pch=20,cex=0.6) #LG10.final, Fvb2_25931513, na
lines(51860234,403.49,type="p",col="blue",pch=20,cex=0.6) #LG10.final, Fvb2_26466723, na
lines(51417308,403.49,type="p",col="blue",pch=20,cex=0.6) #LG10.final, Fvb2_26023797, na
lines(50824580,405.87,type="p",col="blue",pch=20,cex=0.6) #LG10.final, Fvb2_25431069, na
lines(50537178,405.87,type="p",col="blue",pch=20,cex=0.6) #LG10.final, Fvb2_25143667, na
lines(46788183,405.87,type="p",col="blue",pch=20,cex=0.6) #LG10.final, Fvb2_21394672, na
lines(46999715,405.87,type="p",col="blue",pch=20,cex=0.6) #LG10.final, Fvb2_21606204, na
lines(49557826,405.87,type="p",col="blue",pch=20,cex=0.6) #LG10.final, Fvb2_24164315, na
lines(51182830,405.87,type="p",col="blue",pch=20,cex=0.6) #LG10.final, Fvb2_25789319, na
lines(50221773,408.26,type="p",col="blue",pch=20,cex=0.6) #LG10.final, Fvb2_24828262, na
lines(52394080,420.41,type="p",col="blue",pch=20,cex=0.6) #LG10.final, Fvb2_27000569, na
lines(52733679,422.8,type="p",col="blue",pch=20,cex=0.6) #LG10.final, Fvb2_27340168, na
lines(52788853,422.8,type="p",col="blue",pch=20,cex=0.6) #LG10.final, Fvb2_27395342, na
lines(52733710,422.8,type="p",col="blue",pch=20,cex=0.6) #LG10.final, Fvb2_27340199, na
lines(53579004,427.58,type="p",col="blue",pch=20,cex=0.6) #LG10.final, Fvb2_28185493, na
lines(53578972,427.58,type="p",col="blue",pch=20,cex=0.6) #LG10.final, Fvb2_28185461, na
lines(53732781,429.96,type="p",col="blue",pch=20,cex=0.6) #LG10.final, Fvb2_28339270, na
lines(54044479,429.96,type="p",col="blue",pch=20,cex=0.6) #LG10.final, Fvb2_28650968, na
lines(54128879,429.96,type="p",col="blue",pch=20,cex=0.6) #LG10.final, Fvb2_28735368, na
lines(30665646,200,type="p",col="cyan",pch=20,cex=0.6) #LG11.final, Fvb2_5272135, na
lines(26568319,204.89,type="p",col="cyan",pch=20,cex=0.6) #LG11.final, Fvb2_1174808, na
lines(43746064,204.89,type="p",col="cyan",pch=20,cex=0.6) #LG11.final, Fvb2_18352553, na
lines(27416659,204.89,type="p",col="cyan",pch=20,cex=0.6) #LG11.final, Fvb2_2023148, na
lines(27492140,204.89,type="p",col="cyan",pch=20,cex=0.6) #LG11.final, Fvb2_2098629, na
lines(31446511,214.54,type="p",col="cyan",pch=20,cex=0.6) #LG11.final, Fvb2_6053000, na
lines(31264982,214.54,type="p",col="cyan",pch=20,cex=0.6) #LG11.final, Fvb2_5871471, na
lines(29042842,216.92,type="p",col="cyan",pch=20,cex=0.6) #LG11.final, Fvb2_3649331, na
lines(32837119,216.92,type="p",col="cyan",pch=20,cex=0.6) #LG11.final, Fvb2_7443608, na
lines(35505311,216.92,type="p",col="cyan",pch=20,cex=0.6) #LG11.final, Fvb2_10111800, na
lines(38204297,216.92,type="p",col="cyan",pch=20,cex=0.6) #LG11.final, Fvb2_12810786, na
lines(33951683,216.92,type="p",col="cyan",pch=20,cex=0.6) #LG11.final, Fvb2_8558172, na
lines(35571823,216.92,type="p",col="cyan",pch=20,cex=0.6) #LG11.final, Fvb2_10178312, na
lines(29471649,216.92,type="p",col="cyan",pch=20,cex=0.6) #LG11.final, Fvb2_4078138, na
lines(28771334,216.92,type="p",col="cyan",pch=20,cex=0.6) #LG11.final, Fvb2_3377823, na
lines(38029636,216.92,type="p",col="cyan",pch=20,cex=0.6) #LG11.final, Fvb2_12636125, na
lines(32959019,219.3,type="p",col="cyan",pch=20,cex=0.6) #LG11.final, Fvb2_7565508, na
lines(35505255,224.09,type="p",col="cyan",pch=20,cex=0.6) #LG11.final, Fvb2_10111744, na
lines(27975826,228.87,type="p",col="cyan",pch=20,cex=0.6) #LG11.final, Fvb2_2582315, na
lines(39477333,233.66,type="p",col="cyan",pch=20,cex=0.6) #LG11.final, Fvb2_14083822, na
lines(39477358,233.66,type="p",col="cyan",pch=20,cex=0.6) #LG11.final, Fvb2_14083847, na
lines(39477236,233.66,type="p",col="cyan",pch=20,cex=0.6) #LG11.final, Fvb2_14083725, na
lines(39598450,236.04,type="p",col="cyan",pch=20,cex=0.6) #LG11.final, Fvb2_14204939, na
lines(40170388,236.04,type="p",col="cyan",pch=20,cex=0.6) #LG11.final, Fvb2_14776877, na
lines(40563973,240.82,type="p",col="cyan",pch=20,cex=0.6) #LG11.final, Fvb2_15170462, na
lines(43409977,240.82,type="p",col="cyan",pch=20,cex=0.6) #LG11.final, Fvb2_18016466, na
lines(40749316,240.82,type="p",col="cyan",pch=20,cex=0.6) #LG11.final, Fvb2_15355805, na
lines(42833371,243.2,type="p",col="cyan",pch=20,cex=0.6) #LG11.final, Fvb2_17439860, na
lines(42773253,243.2,type="p",col="cyan",pch=20,cex=0.6) #LG11.final, Fvb2_17379742, na
lines(43050881,243.2,type="p",col="cyan",pch=20,cex=0.6) #LG11.final, Fvb2_17657370, na
lines(42477935,245.58,type="p",col="cyan",pch=20,cex=0.6) #LG11.final, Fvb2_17084424, na
lines(42411461,245.58,type="p",col="cyan",pch=20,cex=0.6) #LG11.final, Fvb2_17017950, na
lines(43756062,245.58,type="p",col="cyan",pch=20,cex=0.6) #LG11.final, Fvb2_18362551, na
lines(42368119,247.97,type="p",col="cyan",pch=20,cex=0.6) #LG11.final, Fvb2_16974608, na
lines(60837625,260.1,type="p",col="cyan",pch=0,cex=1.5) #LG11.final, Fvb3_4499461, na
lines(60837625,260.1,type="p",col="cyan",pch=20,cex=0.6) #LG11.final, Fvb3_4499461, na
lines(45014131,262.49,type="p",col="cyan",pch=20,cex=0.6) #LG11.final, Fvb2_19620620, na
lines(45124679,262.49,type="p",col="cyan",pch=20,cex=0.6) #LG11.final, Fvb2_19731168, na
lines(45367087,262.49,type="p",col="cyan",pch=20,cex=0.6) #LG11.final, Fvb2_19973576, na
lines(45367153,262.49,type="p",col="cyan",pch=20,cex=0.6) #LG11.final, Fvb2_19973642, na
lines(45400612,262.49,type="p",col="cyan",pch=20,cex=0.6) #LG11.final, Fvb2_20007101, na
lines(45749869,262.49,type="p",col="cyan",pch=20,cex=0.6) #LG11.final, Fvb2_20356358, na
lines(47713441,262.49,type="p",col="cyan",pch=20,cex=0.6) #LG11.final, Fvb2_22319930, na
lines(47458409,262.49,type="p",col="cyan",pch=20,cex=0.6) #LG11.final, Fvb2_22064898, na
lines(45367101,262.49,type="p",col="cyan",pch=20,cex=0.6) #LG11.final, Fvb2_19973590, na
lines(44867924,264.87,type="p",col="cyan",pch=20,cex=0.6) #LG11.final, Fvb2_19474413, na
lines(46981210,269.65,type="p",col="cyan",pch=20,cex=0.6) #LG11.final, Fvb2_21587699, na
lines(47355809,269.65,type="p",col="cyan",pch=20,cex=0.6) #LG11.final, Fvb2_21962298, na
lines(46981217,269.65,type="p",col="cyan",pch=20,cex=0.6) #LG11.final, Fvb2_21587706, na
lines(46981297,269.65,type="p",col="cyan",pch=20,cex=0.6) #LG11.final, Fvb2_21587786, na
lines(46999780,269.65,type="p",col="cyan",pch=20,cex=0.6) #LG11.final, Fvb2_21606269, na
lines(47240466,269.65,type="p",col="cyan",pch=20,cex=0.6) #LG11.final, Fvb2_21846955, na
lines(45879839,279.29,type="p",col="cyan",pch=20,cex=0.6) #LG11.final, Fvb2_20486328, na
lines(48070354,281.68,type="p",col="cyan",pch=20,cex=0.6) #LG11.final, Fvb2_22676843, na
lines(47988695,281.68,type="p",col="cyan",pch=20,cex=0.6) #LG11.final, Fvb2_22595184, na
lines(47988917,281.68,type="p",col="cyan",pch=20,cex=0.6) #LG11.final, Fvb2_22595406, na
lines(47958248,284.07,type="p",col="cyan",pch=20,cex=0.6) #LG11.final, Fvb2_22564737, na
lines(48663037,291.27,type="p",col="cyan",pch=20,cex=0.6) #LG11.final, Fvb2_23269526, na
lines(48663065,291.27,type="p",col="cyan",pch=20,cex=0.6) #LG11.final, Fvb2_23269554, na
lines(48839677,291.27,type="p",col="cyan",pch=20,cex=0.6) #LG11.final, Fvb2_23446166, na
lines(48266301,291.27,type="p",col="cyan",pch=20,cex=0.6) #LG11.final, Fvb2_22872790, na
lines(112314434,293.65,type="p",col="cyan",pch=0,cex=1.5) #LG11.final, Fvb4_20829973, na
lines(112314434,293.65,type="p",col="cyan",pch=20,cex=0.6) #LG11.final, Fvb4_20829973, na
lines(49311919,296.04,type="p",col="cyan",pch=20,cex=0.6) #LG11.final, Fvb2_23918408, na
lines(51685611,308.19,type="p",col="cyan",pch=20,cex=0.6) #LG11.final, Fvb2_26292100, na
lines(51737425,308.19,type="p",col="cyan",pch=20,cex=0.6) #LG11.final, Fvb2_26343914, na
lines(51475931,310.57,type="p",col="cyan",pch=20,cex=0.6) #LG11.final, Fvb2_26082420, na
lines(52589595,312.96,type="p",col="cyan",pch=20,cex=0.6) #LG11.final, Fvb2_27196084, na
lines(52693007,315.34,type="p",col="cyan",pch=20,cex=0.6) #LG11.final, Fvb2_27299496, na
lines(52344965,315.34,type="p",col="cyan",pch=20,cex=0.6) #LG11.final, Fvb2_26951454, na
lines(52733695,315.34,type="p",col="cyan",pch=20,cex=0.6) #LG11.final, Fvb2_27340184, na
lines(52828910,315.34,type="p",col="cyan",pch=20,cex=0.6) #LG11.final, Fvb2_27435399, na
lines(52828914,315.34,type="p",col="cyan",pch=20,cex=0.6) #LG11.final, Fvb2_27435403, na
lines(53380147,315.34,type="p",col="cyan",pch=20,cex=0.6) #LG11.final, Fvb2_27986636, na
lines(54020244,315.34,type="p",col="cyan",pch=20,cex=0.6) #LG11.final, Fvb2_28626733, na
lines(52939531,315.34,type="p",col="cyan",pch=20,cex=0.6) #LG11.final, Fvb2_27546020, na
lines(52751539,315.34,type="p",col="cyan",pch=20,cex=0.6) #LG11.final, Fvb2_27358028, na
lines(53091216,315.34,type="p",col="cyan",pch=20,cex=0.6) #LG11.final, Fvb2_27697705, na
lines(52714182,317.78,type="p",col="cyan",pch=20,cex=0.6) #LG11.final, Fvb2_27320671, na
lines(27354549,400,type="p",col="black",pch=20,cex=0.6) #LG12.final, Fvb2_1961038, na
lines(30239337,402.44,type="p",col="black",pch=20,cex=0.6) #LG12.final, Fvb2_4845826, na
lines(30619054,404.83,type="p",col="black",pch=20,cex=0.6) #LG12.final, Fvb2_5225543, na
lines(37397984,404.83,type="p",col="black",pch=20,cex=0.6) #LG12.final, Fvb2_12004473, na
lines(54128859,100,type="p",col="red",pch=20,cex=0.6) #LG13.final, Fvb2_28735348, na
lines(53484974,97.56,type="p",col="red",pch=20,cex=0.6) #LG13.final, Fvb2_28091463, na
lines(53056162,97.56,type="p",col="red",pch=20,cex=0.6) #LG13.final, Fvb2_27662651, na
lines(53484982,97.56,type="p",col="red",pch=20,cex=0.6) #LG13.final, Fvb2_28091471, na
lines(53772146,97.56,type="p",col="red",pch=20,cex=0.6) #LG13.final, Fvb2_28378635, na
lines(52751563,90.36,type="p",col="red",pch=20,cex=0.6) #LG13.final, Fvb2_27358052, na
lines(52806908,87.97,type="p",col="red",pch=20,cex=0.6) #LG13.final, Fvb2_27413397, na
lines(52703175,87.97,type="p",col="red",pch=20,cex=0.6) #LG13.final, Fvb2_27309664, na
lines(51958401,85.58,type="p",col="red",pch=20,cex=0.6) #LG13.final, Fvb2_26564890, na
lines(50988599,73.43,type="p",col="red",pch=20,cex=0.6) #LG13.final, Fvb2_25595088, na
lines(50544045,71.04,type="p",col="red",pch=20,cex=0.6) #LG13.final, Fvb2_25150534, na
lines(50846436,71.04,type="p",col="red",pch=20,cex=0.6) #LG13.final, Fvb2_25452925, na
lines(51023221,71.04,type="p",col="red",pch=20,cex=0.6) #LG13.final, Fvb2_25629710, na
lines(50972220,71.04,type="p",col="red",pch=20,cex=0.6) #LG13.final, Fvb2_25578709, na
lines(50325953,68.66,type="p",col="red",pch=20,cex=0.6) #LG13.final, Fvb2_24932442, na
lines(49234527,63.85,type="p",col="red",pch=20,cex=0.6) #LG13.final, Fvb2_23841016, na
lines(192827746,59.05,type="p",col="red",pch=0,cex=1.5) #LG13.final, Fvb6_35618840, na
lines(192827746,59.05,type="p",col="red",pch=20,cex=0.6) #LG13.final, Fvb6_35618840, na
lines(46611457,44.31,type="p",col="red",pch=20,cex=0.6) #LG13.final, Fvb2_21217946, na
lines(46722420,44.31,type="p",col="red",pch=20,cex=0.6) #LG13.final, Fvb2_21328909, na
lines(46862760,44.31,type="p",col="red",pch=20,cex=0.6) #LG13.final, Fvb2_21469249, na
lines(46979395,44.31,type="p",col="red",pch=20,cex=0.6) #LG13.final, Fvb2_21585884, na
lines(45995657,41.93,type="p",col="red",pch=20,cex=0.6) #LG13.final, Fvb2_20602146, na
lines(42833648,37.16,type="p",col="red",pch=20,cex=0.6) #LG13.final, Fvb2_17440137, na
lines(43037839,37.16,type="p",col="red",pch=20,cex=0.6) #LG13.final, Fvb2_17644328, na
lines(41120231,37.16,type="p",col="red",pch=20,cex=0.6) #LG13.final, Fvb2_15726720, na
lines(39543789,27.51,type="p",col="red",pch=20,cex=0.6) #LG13.final, Fvb2_14150278, na
lines(40170222,27.51,type="p",col="red",pch=20,cex=0.6) #LG13.final, Fvb2_14776711, na
lines(29559771,25.13,type="p",col="red",pch=20,cex=0.6) #LG13.final, Fvb2_4166260, na
lines(35243025,25.13,type="p",col="red",pch=20,cex=0.6) #LG13.final, Fvb2_9849514, na
lines(29071244,22.75,type="p",col="red",pch=20,cex=0.6) #LG13.final, Fvb2_3677733, na
lines(35409431,22.75,type="p",col="red",pch=20,cex=0.6) #LG13.final, Fvb2_10015920, na
lines(29042852,22.75,type="p",col="red",pch=20,cex=0.6) #LG13.final, Fvb2_3649341, na
lines(35517124,22.75,type="p",col="red",pch=20,cex=0.6) #LG13.final, Fvb2_10123613, na
lines(32837155,17.97,type="p",col="red",pch=20,cex=0.6) #LG13.final, Fvb2_7443644, na
lines(38041073,17.97,type="p",col="red",pch=20,cex=0.6) #LG13.final, Fvb2_12647562, na
lines(33424320,15.59,type="p",col="red",pch=20,cex=0.6) #LG13.final, Fvb2_8030809, na
lines(33393013,15.59,type="p",col="red",pch=20,cex=0.6) #LG13.final, Fvb2_7999502, na
lines(33424410,15.59,type="p",col="red",pch=20,cex=0.6) #LG13.final, Fvb2_8030899, na
lines(33424417,15.59,type="p",col="red",pch=20,cex=0.6) #LG13.final, Fvb2_8030906, na
lines(33458092,15.59,type="p",col="red",pch=20,cex=0.6) #LG13.final, Fvb2_8064581, na
lines(33520626,15.59,type="p",col="red",pch=20,cex=0.6) #LG13.final, Fvb2_8127115, na
lines(31509324,13.21,type="p",col="red",pch=20,cex=0.6) #LG13.final, Fvb2_6115813, na
lines(31285219,13.21,type="p",col="red",pch=20,cex=0.6) #LG13.final, Fvb2_5891708, na
lines(33648515,13.21,type="p",col="red",pch=20,cex=0.6) #LG13.final, Fvb2_8255004, na
lines(34024612,13.21,type="p",col="red",pch=20,cex=0.6) #LG13.final, Fvb2_8631101, na
lines(30315414,150,type="p",col="cornflowerblue",pch=0,cex=1.5) #LG14.final, Fvb2_4921903, na
lines(30315414,150,type="p",col="cornflowerblue",pch=20,cex=0.6) #LG14.final, Fvb2_4921903, na
lines(66310172,145.11,type="p",col="cornflowerblue",pch=20,cex=0.6) #LG14.final, Fvb3_9972008, na
lines(66343324,145.11,type="p",col="cornflowerblue",pch=20,cex=0.6) #LG14.final, Fvb3_10005160, na
lines(66470874,145.11,type="p",col="cornflowerblue",pch=20,cex=0.6) #LG14.final, Fvb3_10132710, na
lines(66526871,145.11,type="p",col="cornflowerblue",pch=20,cex=0.6) #LG14.final, Fvb3_10188707, na
lines(66526945,145.11,type="p",col="cornflowerblue",pch=20,cex=0.6) #LG14.final, Fvb3_10188781, na
lines(99938604,145.11,type="p",col="cornflowerblue",pch=0,cex=1.5) #LG14.final, Fvb4_8454143, na
lines(99938604,145.11,type="p",col="cornflowerblue",pch=20,cex=0.6) #LG14.final, Fvb4_8454143, na
lines(66310090,145.11,type="p",col="cornflowerblue",pch=20,cex=0.6) #LG14.final, Fvb3_9971926, na
lines(65368341,142.72,type="p",col="cornflowerblue",pch=20,cex=0.6) #LG14.final, Fvb3_9030177, na
lines(65511085,142.72,type="p",col="cornflowerblue",pch=20,cex=0.6) #LG14.final, Fvb3_9172921, na
lines(64516842,142.72,type="p",col="cornflowerblue",pch=20,cex=0.6) #LG14.final, Fvb3_8178678, na
lines(64525028,142.72,type="p",col="cornflowerblue",pch=20,cex=0.6) #LG14.final, Fvb3_8186864, na
lines(64525064,142.72,type="p",col="cornflowerblue",pch=20,cex=0.6) #LG14.final, Fvb3_8186900, na
lines(64525120,142.72,type="p",col="cornflowerblue",pch=20,cex=0.6) #LG14.final, Fvb3_8186956, na
lines(64536157,142.72,type="p",col="cornflowerblue",pch=20,cex=0.6) #LG14.final, Fvb3_8197993, GC: Fvb3_7380689-Fvb3_8226577-Fvb3_8197894-Fvb3_7342503-Fvb3_7366149
lines(65722345,142.72,type="p",col="cornflowerblue",pch=20,cex=0.6) #LG14.final, Fvb3_9384181, na
lines(65981057,142.72,type="p",col="cornflowerblue",pch=20,cex=0.6) #LG14.final, Fvb3_9642893, na
lines(63773979,137.94,type="p",col="cornflowerblue",pch=20,cex=0.6) #LG14.final, Fvb3_7435815, na
lines(62280893,133.16,type="p",col="cornflowerblue",pch=20,cex=0.6) #LG14.final, Fvb3_5942729, na
lines(63153659,130.77,type="p",col="cornflowerblue",pch=20,cex=0.6) #LG14.final, Fvb3_6815495, GC: Fvb3_6728933-Fvb3_6738306-Fvb3_6815415
lines(63718886,130.77,type="p",col="cornflowerblue",pch=20,cex=0.6) #LG14.final, Fvb3_7380722, GC: Fvb3_7380689-Fvb3_8226577-Fvb3_8197894-Fvb3_7342503-Fvb3_7366149
lines(62280824,130.77,type="p",col="cornflowerblue",pch=20,cex=0.6) #LG14.final, Fvb3_5942660, na
lines(61257549,128.39,type="p",col="cornflowerblue",pch=20,cex=0.6) #LG14.final, Fvb3_4919385, na
lines(61272540,128.39,type="p",col="cornflowerblue",pch=20,cex=0.6) #LG14.final, Fvb3_4934376, na
lines(61090930,126,type="p",col="cornflowerblue",pch=20,cex=0.6) #LG14.final, Fvb3_4752766, na
lines(60027560,118.81,type="p",col="cornflowerblue",pch=20,cex=0.6) #LG14.final, Fvb3_3689396, na
lines(60027683,118.81,type="p",col="cornflowerblue",pch=20,cex=0.6) #LG14.final, Fvb3_3689519, na
lines(56420083,111.61,type="p",col="cornflowerblue",pch=20,cex=0.6) #LG14.final, Fvb3_81919, na
lines(57096213,111.61,type="p",col="cornflowerblue",pch=20,cex=0.6) #LG14.final, Fvb3_758049, na
lines(58517533,106.72,type="p",col="cornflowerblue",pch=20,cex=0.6) #LG14.final, Fvb3_2179369, na
lines(33029988,400,type="p",col="blue",pch=0,cex=1.5) #LG15.final, Fvb2_7636477, na
lines(33029988,400,type="p",col="blue",pch=20,cex=0.6) #LG15.final, Fvb2_7636477, na
lines(132204820,404.89,type="p",col="blue",pch=0,cex=1.5) #LG15.final, Fvb5_6225975, na
lines(132204820,404.89,type="p",col="blue",pch=20,cex=0.6) #LG15.final, Fvb5_6225975, na
lines(83948286,407.28,type="p",col="blue",pch=20,cex=0.6) #LG15.final, Fvb3_27610122, na
lines(86807545,414.48,type="p",col="blue",pch=20,cex=0.6) #LG15.final, Fvb3_30469381, GC: Fvb3_30469388-Fvb3_30308416
lines(87443391,414.48,type="p",col="blue",pch=20,cex=0.6) #LG15.final, Fvb3_31105227, na
lines(89148597,414.48,type="p",col="blue",pch=20,cex=0.6) #LG15.final, Fvb3_32810433, na
lines(87365254,414.48,type="p",col="blue",pch=20,cex=0.6) #LG15.final, Fvb3_31027090, na
lines(87443490,414.48,type="p",col="blue",pch=20,cex=0.6) #LG15.final, Fvb3_31105326, na
lines(89051470,414.48,type="p",col="blue",pch=20,cex=0.6) #LG15.final, Fvb3_32713306, na
lines(87356470,414.48,type="p",col="blue",pch=20,cex=0.6) #LG15.final, Fvb3_31018306, na
lines(89190501,414.48,type="p",col="blue",pch=20,cex=0.6) #LG15.final, Fvb3_32852337, GC: Fvb3_32852305-Fvb3_32955415
lines(154897946,100,type="p",col="red",pch=20,cex=0.6) #LG16.final, Fvb5_28919101, na
lines(154326650,97.56,type="p",col="red",pch=20,cex=0.6) #LG16.final, Fvb5_28347805, na
lines(154326588,97.56,type="p",col="red",pch=20,cex=0.6) #LG16.final, Fvb5_28347743, na
lines(152996807,90.37,type="p",col="red",pch=20,cex=0.6) #LG16.final, Fvb5_27017962, na
lines(152996965,90.37,type="p",col="red",pch=20,cex=0.6) #LG16.final, Fvb5_27018120, na
lines(153552369,90.37,type="p",col="red",pch=20,cex=0.6) #LG16.final, Fvb5_27573524, na
lines(153002051,87.98,type="p",col="red",pch=20,cex=0.6) #LG16.final, Fvb5_27023206, na
lines(152192511,75.83,type="p",col="red",pch=20,cex=0.6) #LG16.final, Fvb5_26213666, na
lines(152203008,75.83,type="p",col="red",pch=20,cex=0.6) #LG16.final, Fvb5_26224163, na
lines(151884637,73.45,type="p",col="red",pch=20,cex=0.6) #LG16.final, Fvb5_25905792, na
lines(151794100,73.45,type="p",col="red",pch=20,cex=0.6) #LG16.final, Fvb5_25815255, na
lines(149905547,68.67,type="p",col="red",pch=20,cex=0.6) #LG16.final, Fvb5_23926702, na
lines(150730558,68.67,type="p",col="red",pch=20,cex=0.6) #LG16.final, Fvb5_24751713, na
lines(150730589,68.67,type="p",col="red",pch=20,cex=0.6) #LG16.final, Fvb5_24751744, na
lines(150807547,68.67,type="p",col="red",pch=20,cex=0.6) #LG16.final, Fvb5_24828702, na
lines(151072919,68.67,type="p",col="red",pch=20,cex=0.6) #LG16.final, Fvb5_25094074, na
lines(151072966,68.67,type="p",col="red",pch=20,cex=0.6) #LG16.final, Fvb5_25094121, na
lines(150980821,68.67,type="p",col="red",pch=20,cex=0.6) #LG16.final, Fvb5_25001976, na
lines(148237611,66.29,type="p",col="red",pch=20,cex=0.6) #LG16.final, Fvb5_22258766, na
lines(148400939,66.29,type="p",col="red",pch=20,cex=0.6) #LG16.final, Fvb5_22422094, na
lines(148673223,66.29,type="p",col="red",pch=20,cex=0.6) #LG16.final, Fvb5_22694378, na
lines(144154863,59.09,type="p",col="red",pch=20,cex=0.6) #LG16.final, Fvb5_18176018, na
lines(145628464,59.09,type="p",col="red",pch=20,cex=0.6) #LG16.final, Fvb5_19649619, na
lines(145033549,49.45,type="p",col="red",pch=20,cex=0.6) #LG16.final, Fvb5_19054704, na
lines(38638274,44.68,type="p",col="red",pch=0,cex=1.5) #LG16.final, Fvb2_13244763, na
lines(38638274,44.68,type="p",col="red",pch=20,cex=0.6) #LG16.final, Fvb2_13244763, na
lines(141380075,44.68,type="p",col="red",pch=20,cex=0.6) #LG16.final, Fvb5_15401230, na
lines(141517382,44.68,type="p",col="red",pch=20,cex=0.6) #LG16.final, Fvb5_15538537, na
lines(141157860,44.68,type="p",col="red",pch=20,cex=0.6) #LG16.final, Fvb5_15179015, na
lines(140927357,44.67,type="p",col="red",pch=20,cex=0.6) #LG16.final, Fvb5_14948512, na
lines(141517359,44.67,type="p",col="red",pch=20,cex=0.6) #LG16.final, Fvb5_15538514, na
lines(141253127,44.67,type="p",col="red",pch=20,cex=0.6) #LG16.final, Fvb5_15274282, na
lines(138630366,42.29,type="p",col="red",pch=20,cex=0.6) #LG16.final, Fvb5_12651521, na
lines(138702135,42.29,type="p",col="red",pch=20,cex=0.6) #LG16.final, Fvb5_12723290, na
lines(138243603,42.29,type="p",col="red",pch=20,cex=0.6) #LG16.final, Fvb5_12264758, na
lines(138630239,42.29,type="p",col="red",pch=20,cex=0.6) #LG16.final, Fvb5_12651394, na
lines(139351436,39.91,type="p",col="red",pch=20,cex=0.6) #LG16.final, Fvb5_13372591, na
lines(136688759,37.52,type="p",col="red",pch=20,cex=0.6) #LG16.final, Fvb5_10709914, na
lines(136969181,37.52,type="p",col="red",pch=20,cex=0.6) #LG16.final, Fvb5_10990336, na
lines(135756316,35.14,type="p",col="red",pch=20,cex=0.6) #LG16.final, Fvb5_9777471, na
lines(133888463,32.75,type="p",col="red",pch=20,cex=0.6) #LG16.final, Fvb5_7909618, na
lines(134563558,32.75,type="p",col="red",pch=20,cex=0.6) #LG16.final, Fvb5_8584713, na
lines(134588655,32.75,type="p",col="red",pch=20,cex=0.6) #LG16.final, Fvb5_8609810, na
lines(133661235,32.75,type="p",col="red",pch=20,cex=0.6) #LG16.final, Fvb5_7682390, na
lines(131114180,20.61,type="p",col="red",pch=20,cex=0.6) #LG16.final, Fvb5_5135335, na
lines(130475367,18.21,type="p",col="red",pch=20,cex=0.6) #LG16.final, Fvb5_4496522, na
lines(130059258,15.83,type="p",col="red",pch=20,cex=0.6) #LG16.final, Fvb5_4080413, na
lines(128043792,11.05,type="p",col="red",pch=20,cex=0.6) #LG16.final, Fvb5_2064947, na
lines(128989691,11.05,type="p",col="red",pch=20,cex=0.6) #LG16.final, Fvb5_3010846, na
lines(128989696,11.05,type="p",col="red",pch=20,cex=0.6) #LG16.final, Fvb5_3010851, na
lines(129598476,11.05,type="p",col="red",pch=20,cex=0.6) #LG16.final, Fvb5_3619631, na
lines(127732310,8.67,type="p",col="red",pch=20,cex=0.6) #LG16.final, Fvb5_1753465, na
lines(127369513,6.29000000000001,type="p",col="red",pch=20,cex=0.6) #LG16.final, Fvb5_1390668, na
lines(127399167,6.29000000000001,type="p",col="red",pch=20,cex=0.6) #LG16.final, Fvb5_1420322, na
lines(136151862,100,type="p",col="cornflowerblue",pch=20,cex=0.6) #LG17.final, Fvb5_10173017, na
lines(135043451,100,type="p",col="cornflowerblue",pch=20,cex=0.6) #LG17.final, Fvb5_9064606, na
lines(135043454,100,type="p",col="cornflowerblue",pch=20,cex=0.6) #LG17.final, Fvb5_9064609, na
lines(135498956,100,type="p",col="cornflowerblue",pch=20,cex=0.6) #LG17.final, Fvb5_9520111, na
lines(134247826,97.62,type="p",col="cornflowerblue",pch=20,cex=0.6) #LG17.final, Fvb5_8268981, na
lines(134010310,97.62,type="p",col="cornflowerblue",pch=20,cex=0.6) #LG17.final, Fvb5_8031465, na
lines(133833863,97.62,type="p",col="cornflowerblue",pch=20,cex=0.6) #LG17.final, Fvb5_7855018, na
lines(133897956,97.62,type="p",col="cornflowerblue",pch=20,cex=0.6) #LG17.final, Fvb5_7919111, na
lines(132951417,95.23,type="p",col="cornflowerblue",pch=20,cex=0.6) #LG17.final, Fvb5_6972572, na
lines(133106502,95.23,type="p",col="cornflowerblue",pch=20,cex=0.6) #LG17.final, Fvb5_7127657, na
lines(133371310,95.23,type="p",col="cornflowerblue",pch=20,cex=0.6) #LG17.final, Fvb5_7392465, na
lines(130703292,85.59,type="p",col="cornflowerblue",pch=20,cex=0.6) #LG17.final, Fvb5_4724447, na
lines(128972837,85.59,type="p",col="cornflowerblue",pch=20,cex=0.6) #LG17.final, Fvb5_2993992, na
lines(130248994,83.21,type="p",col="cornflowerblue",pch=20,cex=0.6) #LG17.final, Fvb5_4270149, na
lines(128989818,83.21,type="p",col="cornflowerblue",pch=20,cex=0.6) #LG17.final, Fvb5_3010973, na
lines(129098688,83.21,type="p",col="cornflowerblue",pch=20,cex=0.6) #LG17.final, Fvb5_3119843, na
lines(47355746,78.43,type="p",col="cornflowerblue",pch=0,cex=1.5) #LG17.final, Fvb2_21962235, na
lines(47355746,78.43,type="p",col="cornflowerblue",pch=20,cex=0.6) #LG17.final, Fvb2_21962235, na
lines(47355853,76.05,type="p",col="cornflowerblue",pch=0,cex=1.5) #LG17.final, Fvb2_21962342, na
lines(47355853,76.05,type="p",col="cornflowerblue",pch=20,cex=0.6) #LG17.final, Fvb2_21962342, na
lines(127640517,76.05,type="p",col="cornflowerblue",pch=20,cex=0.6) #LG17.final, Fvb5_1661672, na
lines(128056111,76.05,type="p",col="cornflowerblue",pch=20,cex=0.6) #LG17.final, Fvb5_2077266, na
lines(127579636,76.05,type="p",col="cornflowerblue",pch=20,cex=0.6) #LG17.final, Fvb5_1600791, na
lines(100247321,76.05,type="p",col="cornflowerblue",pch=0,cex=1.5) #LG17.final, Fvb4_8762860, na
lines(100247321,76.05,type="p",col="cornflowerblue",pch=20,cex=0.6) #LG17.final, Fvb4_8762860, na
lines(127079047,71.27,type="p",col="cornflowerblue",pch=20,cex=0.6) #LG17.final, Fvb5_1100202, na
lines(127079059,71.27,type="p",col="cornflowerblue",pch=20,cex=0.6) #LG17.final, Fvb5_1100214, na
lines(127065350,71.27,type="p",col="cornflowerblue",pch=20,cex=0.6) #LG17.final, Fvb5_1086505, na
lines(127079064,71.27,type="p",col="cornflowerblue",pch=20,cex=0.6) #LG17.final, Fvb5_1100219, na
lines(56420151,0,type="p",col="red",pch=20,cex=0.6) #LG18.final, Fvb3_81987, na
lines(57202791,2.38,type="p",col="red",pch=20,cex=0.6) #LG18.final, Fvb3_864627, na
lines(57937864,2.38,type="p",col="red",pch=20,cex=0.6) #LG18.final, Fvb3_1599700, na
lines(57604644,2.38,type="p",col="red",pch=20,cex=0.6) #LG18.final, Fvb3_1266480, na
lines(57097866,4.77,type="p",col="red",pch=20,cex=0.6) #LG18.final, Fvb3_759702, na
lines(57202880,4.77,type="p",col="red",pch=20,cex=0.6) #LG18.final, Fvb3_864716, na
lines(58557654,9.54,type="p",col="red",pch=20,cex=0.6) #LG18.final, Fvb3_2219490, na
lines(58581231,9.54,type="p",col="red",pch=20,cex=0.6) #LG18.final, Fvb3_2243067, na
lines(59837657,14.32,type="p",col="red",pch=20,cex=0.6) #LG18.final, Fvb3_3499493, na
lines(59837548,14.32,type="p",col="red",pch=20,cex=0.6) #LG18.final, Fvb3_3499384, na
lines(60957589,19.09,type="p",col="red",pch=20,cex=0.6) #LG18.final, Fvb3_4619425, na
lines(60766757,19.09,type="p",col="red",pch=20,cex=0.6) #LG18.final, Fvb3_4428593, na
lines(60766769,19.09,type="p",col="red",pch=20,cex=0.6) #LG18.final, Fvb3_4428605, na
lines(60837539,19.09,type="p",col="red",pch=20,cex=0.6) #LG18.final, Fvb3_4499375, na
lines(60887164,19.09,type="p",col="red",pch=20,cex=0.6) #LG18.final, Fvb3_4549000, na
lines(60998130,19.09,type="p",col="red",pch=20,cex=0.6) #LG18.final, Fvb3_4659966, na
lines(60673759,21.48,type="p",col="red",pch=20,cex=0.6) #LG18.final, Fvb3_4335595, na
lines(61084727,24.63,type="p",col="red",pch=20,cex=0.6) #LG18.final, Fvb3_4746563, na
lines(61272633,31.04,type="p",col="red",pch=20,cex=0.6) #LG18.final, Fvb3_4934469, na
lines(61445539,35.82,type="p",col="red",pch=20,cex=0.6) #LG18.final, Fvb3_5107375, na
lines(61445556,35.82,type="p",col="red",pch=20,cex=0.6) #LG18.final, Fvb3_5107392, na
lines(61448718,35.82,type="p",col="red",pch=20,cex=0.6) #LG18.final, Fvb3_5110554, na
lines(65729497,50.51,type="p",col="red",pch=20,cex=0.6) #LG18.final, Fvb3_9391333, na
lines(66343389,50.51,type="p",col="red",pch=20,cex=0.6) #LG18.final, Fvb3_10005225, na
lines(81097445,50.51,type="p",col="red",pch=20,cex=0.6) #LG18.final, Fvb3_24759281, na
lines(66336536,50.51,type="p",col="red",pch=20,cex=0.6) #LG18.final, Fvb3_9998372, na
lines(65837119,50.51,type="p",col="red",pch=20,cex=0.6) #LG18.final, Fvb3_9498955, na
lines(59152742,200,type="p",col="cyan",pch=20,cex=0.6) #LG19.final, Fvb3_2814578, na
lines(59727581,202.38,type="p",col="cyan",pch=20,cex=0.6) #LG19.final, Fvb3_3389417, na
lines(60548416,202.38,type="p",col="cyan",pch=20,cex=0.6) #LG19.final, Fvb3_4210252, na
lines(59727528,204.77,type="p",col="cyan",pch=20,cex=0.6) #LG19.final, Fvb3_3389364, na
lines(61445614,209.54,type="p",col="cyan",pch=20,cex=0.6) #LG19.final, Fvb3_5107450, na
lines(61448729,209.54,type="p",col="cyan",pch=20,cex=0.6) #LG19.final, Fvb3_5110565, na
lines(61448733,209.54,type="p",col="cyan",pch=20,cex=0.6) #LG19.final, Fvb3_5110569, na
lines(60800010,211.92,type="p",col="cyan",pch=20,cex=0.6) #LG19.final, Fvb3_4461846, na
lines(61448767,211.92,type="p",col="cyan",pch=20,cex=0.6) #LG19.final, Fvb3_5110603, na
lines(62780320,220.99,type="p",col="cyan",pch=20,cex=0.6) #LG19.final, Fvb3_6442156, na
lines(62280899,223.93,type="p",col="cyan",pch=20,cex=0.6) #LG19.final, Fvb3_5942735, na
lines(63660084,223.93,type="p",col="cyan",pch=20,cex=0.6) #LG19.final, Fvb3_7321920, na
lines(64046119,223.93,type="p",col="cyan",pch=20,cex=0.6) #LG19.final, Fvb3_7707955, na
lines(64441634,228.71,type="p",col="cyan",pch=20,cex=0.6) #LG19.final, Fvb3_8103470, na
lines(64525175,231.1,type="p",col="cyan",pch=20,cex=0.6) #LG19.final, Fvb3_8187011, na
lines(64734495,233.48,type="p",col="cyan",pch=20,cex=0.6) #LG19.final, Fvb3_8396331, na
lines(66310111,233.48,type="p",col="cyan",pch=20,cex=0.6) #LG19.final, Fvb3_9971947, na
lines(66508548,233.48,type="p",col="cyan",pch=20,cex=0.6) #LG19.final, Fvb3_10170384, na
lines(66521179,233.48,type="p",col="cyan",pch=20,cex=0.6) #LG19.final, Fvb3_10183015, na
lines(66226950,238.37,type="p",col="cyan",pch=20,cex=0.6) #LG19.final, Fvb3_9888786, na
lines(60131403,72,type="p",col="red",pch=20,cex=0.6) #LG20.final, Fvb3_3793239, na
lines(60148144,76.89,type="p",col="red",pch=20,cex=0.6) #LG20.final, Fvb3_3809980, na
lines(132204781,76.89,type="p",col="red",pch=0,cex=1.5) #LG20.final, Fvb5_6225936, na
lines(132204781,76.89,type="p",col="red",pch=20,cex=0.6) #LG20.final, Fvb5_6225936, na
lines(81374794,81.69,type="p",col="red",pch=20,cex=0.6) #LG20.final, Fvb3_25036630, na
lines(85893354,93.87,type="p",col="red",pch=20,cex=0.6) #LG20.final, Fvb3_29555190, na
lines(86633024,98.67,type="p",col="red",pch=20,cex=0.6) #LG20.final, Fvb3_30294860, na
lines(86833798,101.07,type="p",col="red",pch=20,cex=0.6) #LG20.final, Fvb3_30495634, na
lines(87186722,103.46,type="p",col="red",pch=20,cex=0.6) #LG20.final, Fvb3_30848558, na
lines(87186713,103.46,type="p",col="red",pch=20,cex=0.6) #LG20.final, Fvb3_30848549, na
lines(87343454,103.46,type="p",col="red",pch=20,cex=0.6) #LG20.final, Fvb3_31005290, na
lines(87186698,105.85,type="p",col="red",pch=20,cex=0.6) #LG20.final, Fvb3_30848534, na
lines(87186699,105.85,type="p",col="red",pch=20,cex=0.6) #LG20.final, Fvb3_30848535, na
lines(88883012,115.5,type="p",col="red",pch=20,cex=0.6) #LG20.final, Fvb3_32544848, na
lines(89051513,115.5,type="p",col="red",pch=20,cex=0.6) #LG20.final, Fvb3_32713349, na
lines(123676082,300,type="p",col="cyan",pch=20,cex=0.6) #LG21.final, Fvb4_32191621, na
lines(122341546,300,type="p",col="cyan",pch=20,cex=0.6) #LG21.final, Fvb4_30857085, na
lines(122670233,300,type="p",col="cyan",pch=20,cex=0.6) #LG21.final, Fvb4_31185772, na
lines(122302220,300,type="p",col="cyan",pch=20,cex=0.6) #LG21.final, Fvb4_30817759, na
lines(119382215,295.22,type="p",col="cyan",pch=20,cex=0.6) #LG21.final, Fvb4_27897754, na
lines(119425211,295.22,type="p",col="cyan",pch=20,cex=0.6) #LG21.final, Fvb4_27940750, na
lines(119803881,295.22,type="p",col="cyan",pch=20,cex=0.6) #LG21.final, Fvb4_28319420, na
lines(118885576,292.84,type="p",col="cyan",pch=20,cex=0.6) #LG21.final, Fvb4_27401115, na
lines(119222164,292.84,type="p",col="cyan",pch=20,cex=0.6) #LG21.final, Fvb4_27737703, na
lines(118593410,290.46,type="p",col="cyan",pch=20,cex=0.6) #LG21.final, Fvb4_27108949, na
lines(117934750,288.07,type="p",col="cyan",pch=20,cex=0.6) #LG21.final, Fvb4_26450289, na
lines(118055926,288.07,type="p",col="cyan",pch=20,cex=0.6) #LG21.final, Fvb4_26571465, na
lines(115322339,280.88,type="p",col="cyan",pch=20,cex=0.6) #LG21.final, Fvb4_23837878, na
lines(115447214,278.5,type="p",col="cyan",pch=20,cex=0.6) #LG21.final, Fvb4_23962753, na
lines(115322218,278.5,type="p",col="cyan",pch=20,cex=0.6) #LG21.final, Fvb4_23837757, na
lines(111795442,273.72,type="p",col="cyan",pch=20,cex=0.6) #LG21.final, Fvb4_20310981, na
lines(114424306,273.72,type="p",col="cyan",pch=20,cex=0.6) #LG21.final, Fvb4_22939845, na
lines(113298653,273.72,type="p",col="cyan",pch=20,cex=0.6) #LG21.final, Fvb4_21814192, na
lines(63793141,273.72,type="p",col="cyan",pch=0,cex=1.5) #LG21.final, Fvb3_7454977, na
lines(63793141,273.72,type="p",col="cyan",pch=20,cex=0.6) #LG21.final, Fvb3_7454977, na
lines(107875327,264.07,type="p",col="cyan",pch=20,cex=0.6) #LG21.final, Fvb4_16390866, na
lines(107506753,261.68,type="p",col="cyan",pch=20,cex=0.6) #LG21.final, Fvb4_16022292, na
lines(109417322,256.9,type="p",col="cyan",pch=20,cex=0.6) #LG21.final, Fvb4_17932861, na
lines(109417323,256.9,type="p",col="cyan",pch=20,cex=0.6) #LG21.final, Fvb4_17932862, na
lines(109417430,254.51,type="p",col="cyan",pch=20,cex=0.6) #LG21.final, Fvb4_17932969, na
lines(106948340,252.12,type="p",col="cyan",pch=20,cex=0.6) #LG21.final, Fvb4_15463879, na
lines(109696625,252.12,type="p",col="cyan",pch=20,cex=0.6) #LG21.final, Fvb4_18212164, na
lines(101330570,244.93,type="p",col="cyan",pch=20,cex=0.6) #LG21.final, Fvb4_9846109, na
lines(100721870,242.55,type="p",col="cyan",pch=20,cex=0.6) #LG21.final, Fvb4_9237409, na
lines(104217897,242.55,type="p",col="cyan",pch=20,cex=0.6) #LG21.final, Fvb4_12733436, na
lines(106528936,242.55,type="p",col="cyan",pch=20,cex=0.6) #LG21.final, Fvb4_15044475, na
lines(105007869,242.55,type="p",col="cyan",pch=20,cex=0.6) #LG21.final, Fvb4_13523408, na
lines(105579173,242.55,type="p",col="cyan",pch=20,cex=0.6) #LG21.final, Fvb4_14094712, na
lines(105028566,242.55,type="p",col="cyan",pch=20,cex=0.6) #LG21.final, Fvb4_13544105, na
lines(106312075,242.55,type="p",col="cyan",pch=20,cex=0.6) #LG21.final, Fvb4_14827614, na
lines(105579271,242.55,type="p",col="cyan",pch=20,cex=0.6) #LG21.final, Fvb4_14094810, na
lines(100866718,240.17,type="p",col="cyan",pch=20,cex=0.6) #LG21.final, Fvb4_9382257, na
lines(95336801,240.17,type="p",col="cyan",pch=20,cex=0.6) #LG21.final, Fvb4_3852340, na
lines(96428494,240.17,type="p",col="cyan",pch=20,cex=0.6) #LG21.final, Fvb4_4944033, na
lines(96712112,240.17,type="p",col="cyan",pch=20,cex=0.6) #LG21.final, Fvb4_5227651, na
lines(102250767,240.17,type="p",col="cyan",pch=20,cex=0.6) #LG21.final, Fvb4_10766306, na
lines(104728794,240.17,type="p",col="cyan",pch=20,cex=0.6) #LG21.final, Fvb4_13244333, na
lines(101947351,237.78,type="p",col="cyan",pch=20,cex=0.6) #LG21.final, Fvb4_10462890, na
lines(94835845,233,type="p",col="cyan",pch=20,cex=0.6) #LG21.final, Fvb4_3351384, na
lines(94719440,233,type="p",col="cyan",pch=20,cex=0.6) #LG21.final, Fvb4_3234979, na
lines(94783647,233,type="p",col="cyan",pch=20,cex=0.6) #LG21.final, Fvb4_3299186, na
lines(94783784,233,type="p",col="cyan",pch=20,cex=0.6) #LG21.final, Fvb4_3299323, na
lines(94898698,233,type="p",col="cyan",pch=20,cex=0.6) #LG21.final, Fvb4_3414237, na
lines(91796763,228.22,type="p",col="cyan",pch=20,cex=0.6) #LG21.final, Fvb4_312302, na
lines(93244336,228.22,type="p",col="cyan",pch=20,cex=0.6) #LG21.final, Fvb4_1759875, na
lines(93244397,228.22,type="p",col="cyan",pch=20,cex=0.6) #LG21.final, Fvb4_1759936, na
lines(93244420,228.22,type="p",col="cyan",pch=20,cex=0.6) #LG21.final, Fvb4_1759959, na
lines(94342851,225.84,type="p",col="cyan",pch=20,cex=0.6) #LG21.final, Fvb4_2858390, na
lines(94483068,225.84,type="p",col="cyan",pch=20,cex=0.6) #LG21.final, Fvb4_2998607, na
lines(158335437,200,type="p",col="cyan",pch=20,cex=0.6) #LG22.final, Fvb6_1126531, na
lines(157260077,202.38,type="p",col="cyan",pch=20,cex=0.6) #LG22.final, Fvb6_51171, na
lines(159160943,202.38,type="p",col="cyan",pch=20,cex=0.6) #LG22.final, Fvb6_1952037, na
lines(159315994,202.38,type="p",col="cyan",pch=20,cex=0.6) #LG22.final, Fvb6_2107088, na
lines(158077867,202.38,type="p",col="cyan",pch=20,cex=0.6) #LG22.final, Fvb6_868961, na
lines(158335699,202.38,type="p",col="cyan",pch=20,cex=0.6) #LG22.final, Fvb6_1126793, na
lines(157248686,202.38,type="p",col="cyan",pch=20,cex=0.6) #LG22.final, Fvb6_39780, na
lines(161372628,209.58,type="p",col="cyan",pch=20,cex=0.6) #LG22.final, Fvb6_4163722, na
lines(189901378,209.58,type="p",col="cyan",pch=20,cex=0.6) #LG22.final, Fvb6_32692472, na
lines(161304750,209.58,type="p",col="cyan",pch=20,cex=0.6) #LG22.final, Fvb6_4095844, na
lines(168256409,226.95,type="p",col="cyan",pch=20,cex=0.6) #LG22.final, Fvb6_11047503, na
lines(163548049,234.18,type="p",col="cyan",pch=20,cex=0.6) #LG22.final, Fvb6_6339143, na
lines(98547049,236.57,type="p",col="cyan",pch=0,cex=1.5) #LG22.final, Fvb4_7062588, na
lines(98547049,236.57,type="p",col="cyan",pch=20,cex=0.6) #LG22.final, Fvb4_7062588, na
lines(165931258,243.77,type="p",col="cyan",pch=20,cex=0.6) #LG22.final, Fvb6_8722352, na
lines(165931252,246.15,type="p",col="cyan",pch=20,cex=0.6) #LG22.final, Fvb6_8722346, na
lines(165927517,246.15,type="p",col="cyan",pch=20,cex=0.6) #LG22.final, Fvb6_8718611, na
lines(164529384,246.15,type="p",col="cyan",pch=20,cex=0.6) #LG22.final, Fvb6_7320478, na
lines(164947122,246.15,type="p",col="cyan",pch=20,cex=0.6) #LG22.final, Fvb6_7738216, na
lines(164524464,246.15,type="p",col="cyan",pch=20,cex=0.6) #LG22.final, Fvb6_7315558, na
lines(164770836,246.15,type="p",col="cyan",pch=20,cex=0.6) #LG22.final, Fvb6_7561930, na
lines(165164802,246.15,type="p",col="cyan",pch=20,cex=0.6) #LG22.final, Fvb6_7955896, na
lines(165299401,246.15,type="p",col="cyan",pch=20,cex=0.6) #LG22.final, Fvb6_8090495, na
lines(168235323,248.53,type="p",col="cyan",pch=20,cex=0.6) #LG22.final, Fvb6_11026417, na
lines(168252989,248.53,type="p",col="cyan",pch=20,cex=0.6) #LG22.final, Fvb6_11044083, na
lines(78160903,248.53,type="p",col="cyan",pch=0,cex=1.5) #LG22.final, Fvb3_21822739, na
lines(78160903,248.53,type="p",col="cyan",pch=20,cex=0.6) #LG22.final, Fvb3_21822739, na
lines(167970682,248.53,type="p",col="cyan",pch=20,cex=0.6) #LG22.final, Fvb6_10761776, na
lines(168228925,248.53,type="p",col="cyan",pch=20,cex=0.6) #LG22.final, Fvb6_11020019, na
lines(168253077,248.53,type="p",col="cyan",pch=20,cex=0.6) #LG22.final, Fvb6_11044171, na
lines(168590606,248.53,type="p",col="cyan",pch=20,cex=0.6) #LG22.final, Fvb6_11381700, na
lines(98546849,250.92,type="p",col="cyan",pch=0,cex=1.5) #LG22.final, Fvb4_7062388, na
lines(98546849,250.92,type="p",col="cyan",pch=20,cex=0.6) #LG22.final, Fvb4_7062388, na
lines(98546863,250.92,type="p",col="cyan",pch=0,cex=1.5) #LG22.final, Fvb4_7062402, na
lines(98546863,250.92,type="p",col="cyan",pch=20,cex=0.6) #LG22.final, Fvb4_7062402, na
lines(98546869,250.92,type="p",col="cyan",pch=0,cex=1.5) #LG22.final, Fvb4_7062408, na
lines(98546869,250.92,type="p",col="cyan",pch=20,cex=0.6) #LG22.final, Fvb4_7062408, na
lines(171587867,255.7,type="p",col="cyan",pch=20,cex=0.6) #LG22.final, Fvb6_14378961, na
lines(171587850,255.7,type="p",col="cyan",pch=20,cex=0.6) #LG22.final, Fvb6_14378944, na
lines(172637490,267.04,type="p",col="cyan",pch=20,cex=0.6) #LG22.final, Fvb6_15428584, na
lines(178294459,272.58,type="p",col="cyan",pch=20,cex=0.6) #LG22.final, Fvb6_21085553, na
lines(81097653,274.97,type="p",col="cyan",pch=0,cex=1.5) #LG22.final, Fvb3_24759489, na
lines(81097653,274.97,type="p",col="cyan",pch=20,cex=0.6) #LG22.final, Fvb3_24759489, na
lines(177453887,274.97,type="p",col="cyan",pch=20,cex=0.6) #LG22.final, Fvb6_20244981, na
lines(179747403,274.97,type="p",col="cyan",pch=20,cex=0.6) #LG22.final, Fvb6_22538497, na
lines(181854163,274.97,type="p",col="cyan",pch=20,cex=0.6) #LG22.final, Fvb6_24645257, na
lines(182107552,274.97,type="p",col="cyan",pch=20,cex=0.6) #LG22.final, Fvb6_24898646, na
lines(182107556,274.97,type="p",col="cyan",pch=20,cex=0.6) #LG22.final, Fvb6_24898650, na
lines(172637458,274.97,type="p",col="cyan",pch=20,cex=0.6) #LG22.final, Fvb6_15428552, na
lines(177982459,274.97,type="p",col="cyan",pch=20,cex=0.6) #LG22.final, Fvb6_20773553, na
lines(181051652,274.97,type="p",col="cyan",pch=20,cex=0.6) #LG22.final, Fvb6_23842746, na
lines(170143510,274.97,type="p",col="cyan",pch=20,cex=0.6) #LG22.final, Fvb6_12934604, na
lines(179745401,274.97,type="p",col="cyan",pch=20,cex=0.6) #LG22.final, Fvb6_22536495, na
lines(182953817,274.97,type="p",col="cyan",pch=20,cex=0.6) #LG22.final, Fvb6_25744911, na
lines(182953819,274.97,type="p",col="cyan",pch=20,cex=0.6) #LG22.final, Fvb6_25744913, na
lines(183622336,277.35,type="p",col="cyan",pch=20,cex=0.6) #LG22.final, Fvb6_26413430, na
lines(105020064,282.14,type="p",col="cyan",pch=0,cex=1.5) #LG22.final, Fvb4_13535603, na
lines(105020064,282.14,type="p",col="cyan",pch=20,cex=0.6) #LG22.final, Fvb4_13535603, na
lines(185658551,289.34,type="p",col="cyan",pch=20,cex=0.6) #LG22.final, Fvb6_28449645, na
lines(188031978,298.99,type="p",col="cyan",pch=20,cex=0.6) #LG22.final, Fvb6_30823072, na
lines(189901217,301.38,type="p",col="cyan",pch=20,cex=0.6) #LG22.final, Fvb6_32692311, na
lines(188720038,301.38,type="p",col="cyan",pch=20,cex=0.6) #LG22.final, Fvb6_31511132, na
lines(172074622,303.76,type="p",col="cyan",pch=20,cex=0.6) #LG22.final, Fvb6_14865716, na
lines(189838461,303.76,type="p",col="cyan",pch=20,cex=0.6) #LG22.final, Fvb6_32629555, na
lines(186594832,303.76,type="p",col="cyan",pch=20,cex=0.6) #LG22.final, Fvb6_29385926, na
lines(186478715,303.76,type="p",col="cyan",pch=20,cex=0.6) #LG22.final, Fvb6_29269809, na
lines(186686069,303.76,type="p",col="cyan",pch=20,cex=0.6) #LG22.final, Fvb6_29477163, na
lines(189263797,303.76,type="p",col="cyan",pch=20,cex=0.6) #LG22.final, Fvb6_32054891, na
lines(189557988,306.15,type="p",col="cyan",pch=20,cex=0.6) #LG22.final, Fvb6_32349082, na
lines(190780688,310.93,type="p",col="cyan",pch=20,cex=0.6) #LG22.final, Fvb6_33571782, na
lines(190772319,310.93,type="p",col="cyan",pch=20,cex=0.6) #LG22.final, Fvb6_33563413, na
lines(191144378,313.37,type="p",col="cyan",pch=20,cex=0.6) #LG22.final, Fvb6_33935472, na
lines(219099111,400,type="p",col="blue",pch=20,cex=0.6) #LG23.final, Fvb7_21016795, na
lines(217802586,390.36,type="p",col="blue",pch=20,cex=0.6) #LG23.final, Fvb7_19720270, na
lines(217946272,387.98,type="p",col="blue",pch=20,cex=0.6) #LG23.final, Fvb7_19863956, na
lines(217946315,387.98,type="p",col="blue",pch=20,cex=0.6) #LG23.final, Fvb7_19863999, na
lines(217064120,383.19,type="p",col="blue",pch=20,cex=0.6) #LG23.final, Fvb7_18981804, na
lines(216499295,375.99,type="p",col="blue",pch=20,cex=0.6) #LG23.final, Fvb7_18416979, na
lines(216552944,375.99,type="p",col="blue",pch=20,cex=0.6) #LG23.final, Fvb7_18470628, na
lines(216289654,373.61,type="p",col="blue",pch=20,cex=0.6) #LG23.final, Fvb7_18207338, na
lines(216476304,373.6,type="p",col="blue",pch=20,cex=0.6) #LG23.final, Fvb7_18393988, na
lines(214537556,371.22,type="p",col="blue",pch=20,cex=0.6) #LG23.final, Fvb7_16455240, na
lines(214537655,371.22,type="p",col="blue",pch=20,cex=0.6) #LG23.final, Fvb7_16455339, na
lines(212645591,366.45,type="p",col="blue",pch=20,cex=0.6) #LG23.final, Fvb7_14563275, na
lines(212645594,366.45,type="p",col="blue",pch=20,cex=0.6) #LG23.final, Fvb7_14563278, na
lines(213771699,366.45,type="p",col="blue",pch=20,cex=0.6) #LG23.final, Fvb7_15689383, na
lines(214168171,366.45,type="p",col="blue",pch=20,cex=0.6) #LG23.final, Fvb7_16085855, GC: Fvb7_16402733-Fvb7_16471979-Fvb7_16085783-Fvb7_16110592-Fvb7_16417267
lines(78160907,366.45,type="p",col="blue",pch=0,cex=1.5) #LG23.final, Fvb3_21822743, na
lines(78160907,366.45,type="p",col="blue",pch=20,cex=0.6) #LG23.final, Fvb3_21822743, na
lines(213769610,364.06,type="p",col="blue",pch=20,cex=0.6) #LG23.final, Fvb7_15687294, na
lines(214193011,364.06,type="p",col="blue",pch=20,cex=0.6) #LG23.final, Fvb7_16110695, GC: Fvb7_16402733-Fvb7_16471979-Fvb7_16085783-Fvb7_16110592-Fvb7_16417267
lines(212542075,356.87,type="p",col="blue",pch=20,cex=0.6) #LG23.final, Fvb7_14459759, na
lines(213807978,352.08,type="p",col="blue",pch=20,cex=0.6) #LG23.final, Fvb7_15725662, na
lines(211890261,342.43,type="p",col="blue",pch=20,cex=0.6) #LG23.final, Fvb7_13807945, na
lines(211297721,340.04,type="p",col="blue",pch=20,cex=0.6) #LG23.final, Fvb7_13215405, na
lines(210459068,335.27,type="p",col="blue",pch=20,cex=0.6) #LG23.final, Fvb7_12376752, na
lines(211025313,335.27,type="p",col="blue",pch=20,cex=0.6) #LG23.final, Fvb7_12942997, na
lines(210749235,335.27,type="p",col="blue",pch=20,cex=0.6) #LG23.final, Fvb7_12666919, na
lines(210850020,335.27,type="p",col="blue",pch=20,cex=0.6) #LG23.final, Fvb7_12767704, na
lines(208558059,330.49,type="p",col="blue",pch=20,cex=0.6) #LG23.final, Fvb7_10475743, na
lines(206481535,328.11,type="p",col="blue",pch=20,cex=0.6) #LG23.final, Fvb7_8399219, na
lines(208517058,328.11,type="p",col="blue",pch=20,cex=0.6) #LG23.final, Fvb7_10434742, na
lines(208653793,328.11,type="p",col="blue",pch=20,cex=0.6) #LG23.final, Fvb7_10571477, na
lines(206502316,328.11,type="p",col="blue",pch=20,cex=0.6) #LG23.final, Fvb7_8420000, na
lines(209388212,325.72,type="p",col="blue",pch=20,cex=0.6) #LG23.final, Fvb7_11305896, na
lines(209388285,325.72,type="p",col="blue",pch=20,cex=0.6) #LG23.final, Fvb7_11305969, na
lines(209388337,325.72,type="p",col="blue",pch=20,cex=0.6) #LG23.final, Fvb7_11306021, na
lines(79769006,320.95,type="p",col="blue",pch=0,cex=1.5) #LG23.final, Fvb3_23430842, na
lines(79769006,320.95,type="p",col="blue",pch=20,cex=0.6) #LG23.final, Fvb3_23430842, na
lines(207281116,320.95,type="p",col="blue",pch=20,cex=0.6) #LG23.final, Fvb7_9198800, na
lines(207376356,320.95,type="p",col="blue",pch=20,cex=0.6) #LG23.final, Fvb7_9294040, na
lines(207656024,320.95,type="p",col="blue",pch=20,cex=0.6) #LG23.final, Fvb7_9573708, na
lines(207707726,320.95,type="p",col="blue",pch=20,cex=0.6) #LG23.final, Fvb7_9625410, na
lines(207734928,320.95,type="p",col="blue",pch=20,cex=0.6) #LG23.final, Fvb7_9652612, na
lines(207376403,320.95,type="p",col="blue",pch=20,cex=0.6) #LG23.final, Fvb7_9294087, na
lines(207378737,318.56,type="p",col="blue",pch=20,cex=0.6) #LG23.final, Fvb7_9296421, na
lines(208558097,316.18,type="p",col="blue",pch=20,cex=0.6) #LG23.final, Fvb7_10475781, na
lines(208605302,311.39,type="p",col="blue",pch=20,cex=0.6) #LG23.final, Fvb7_10522986, na
lines(205995446,301.73,type="p",col="blue",pch=20,cex=0.6) #LG23.final, Fvb7_7913130, na
lines(205998656,301.73,type="p",col="blue",pch=20,cex=0.6) #LG23.final, Fvb7_7916340, na
lines(204824695,299.34,type="p",col="blue",pch=20,cex=0.6) #LG23.final, Fvb7_6742379, na
lines(205094340,294.56,type="p",col="blue",pch=20,cex=0.6) #LG23.final, Fvb7_7012024, na
lines(204026983,292.18,type="p",col="blue",pch=20,cex=0.6) #LG23.final, Fvb7_5944667, na
lines(205321371,292.18,type="p",col="blue",pch=20,cex=0.6) #LG23.final, Fvb7_7239055, na
lines(202851634,292.18,type="p",col="blue",pch=20,cex=0.6) #LG23.final, Fvb7_4769318, na
lines(204741327,292.18,type="p",col="blue",pch=20,cex=0.6) #LG23.final, Fvb7_6659011, na
lines(199922914,289.79,type="p",col="blue",pch=20,cex=0.6) #LG23.final, Fvb7_1840598, na
lines(200329766,289.79,type="p",col="blue",pch=20,cex=0.6) #LG23.final, Fvb7_2247450, na
lines(202546723,289.79,type="p",col="blue",pch=20,cex=0.6) #LG23.final, Fvb7_4464407, na
lines(199872076,289.79,type="p",col="blue",pch=20,cex=0.6) #LG23.final, Fvb7_1789760, na
lines(199905368,289.79,type="p",col="blue",pch=20,cex=0.6) #LG23.final, Fvb7_1823052, na
lines(201944574,289.79,type="p",col="blue",pch=20,cex=0.6) #LG23.final, Fvb7_3862258, na
lines(202425506,289.79,type="p",col="blue",pch=20,cex=0.6) #LG23.final, Fvb7_4343190, na
lines(202826696,289.79,type="p",col="blue",pch=20,cex=0.6) #LG23.final, Fvb7_4744380, na
lines(198683750,287.41,type="p",col="blue",pch=20,cex=0.6) #LG23.final, Fvb7_601434, na
lines(201011098,287.41,type="p",col="blue",pch=20,cex=0.6) #LG23.final, Fvb7_2928782, na
lines(201069329,287.41,type="p",col="blue",pch=20,cex=0.6) #LG23.final, Fvb7_2987013, na
lines(201944702,287.41,type="p",col="blue",pch=20,cex=0.6) #LG23.final, Fvb7_3862386, na
lines(195853591,400,type="p",col="blue",pch=20,cex=0.6) #LG24.final, Fvb6_38644685, na
lines(194187404,397.56,type="p",col="blue",pch=20,cex=0.6) #LG24.final, Fvb6_36978498, na
lines(194193493,397.56,type="p",col="blue",pch=20,cex=0.6) #LG24.final, Fvb6_36984587, na
lines(194101388,397.56,type="p",col="blue",pch=20,cex=0.6) #LG24.final, Fvb6_36892482, na
lines(194599800,397.56,type="p",col="blue",pch=20,cex=0.6) #LG24.final, Fvb6_37390894, na
lines(194101313,397.56,type="p",col="blue",pch=20,cex=0.6) #LG24.final, Fvb6_36892407, na
lines(193064829,395.18,type="p",col="blue",pch=20,cex=0.6) #LG24.final, Fvb6_35855923, na
lines(191972198,390.4,type="p",col="blue",pch=20,cex=0.6) #LG24.final, Fvb6_34763292, na
lines(192191931,390.4,type="p",col="blue",pch=20,cex=0.6) #LG24.final, Fvb6_34983025, na
lines(191303602,388.02,type="p",col="blue",pch=20,cex=0.6) #LG24.final, Fvb6_34094696, na
lines(190714200,388.02,type="p",col="blue",pch=20,cex=0.6) #LG24.final, Fvb6_33505294, na
lines(190821554,388.02,type="p",col="blue",pch=20,cex=0.6) #LG24.final, Fvb6_33612648, na
lines(190821706,388.02,type="p",col="blue",pch=20,cex=0.6) #LG24.final, Fvb6_33612800, na
lines(190780552,388.02,type="p",col="blue",pch=20,cex=0.6) #LG24.final, Fvb6_33571646, na
lines(191144443,388.02,type="p",col="blue",pch=20,cex=0.6) #LG24.final, Fvb6_33935537, na
lines(191406716,388.02,type="p",col="blue",pch=20,cex=0.6) #LG24.final, Fvb6_34197810, na
lines(189323204,388.02,type="p",col="blue",pch=20,cex=0.6) #LG24.final, Fvb6_32114298, na
lines(189929042,388.02,type="p",col="blue",pch=20,cex=0.6) #LG24.final, Fvb6_32720136, na
lines(189929285,388.02,type="p",col="blue",pch=20,cex=0.6) #LG24.final, Fvb6_32720379, na
lines(190525181,388.02,type="p",col="blue",pch=20,cex=0.6) #LG24.final, Fvb6_33316275, na
lines(190714135,388.02,type="p",col="blue",pch=20,cex=0.6) #LG24.final, Fvb6_33505229, na
lines(190821622,388.02,type="p",col="blue",pch=20,cex=0.6) #LG24.final, Fvb6_33612716, na
lines(190904194,388.02,type="p",col="blue",pch=20,cex=0.6) #LG24.final, Fvb6_33695288, na
lines(191168776,388.02,type="p",col="blue",pch=20,cex=0.6) #LG24.final, Fvb6_33959870, na
lines(191714074,388.02,type="p",col="blue",pch=20,cex=0.6) #LG24.final, Fvb6_34505168, na
lines(191743885,388.02,type="p",col="blue",pch=20,cex=0.6) #LG24.final, Fvb6_34534979, na
lines(191397033,385.63,type="p",col="blue",pch=20,cex=0.6) #LG24.final, Fvb6_34188127, na
lines(187476938,373.94,type="p",col="blue",pch=20,cex=0.6) #LG24.final, Fvb6_30268032, na
lines(92842104,371.12,type="p",col="blue",pch=0,cex=1.5) #LG24.final, Fvb4_1357643, na
lines(92842104,371.12,type="p",col="blue",pch=20,cex=0.6) #LG24.final, Fvb4_1357643, na
lines(186220913,371.12,type="p",col="blue",pch=20,cex=0.6) #LG24.final, Fvb6_29012007, na
lines(81352084,371.12,type="p",col="blue",pch=0,cex=1.5) #LG24.final, Fvb3_25013920, na
lines(81352084,371.12,type="p",col="blue",pch=20,cex=0.6) #LG24.final, Fvb3_25013920, na
lines(185047265,371.12,type="p",col="blue",pch=20,cex=0.6) #LG24.final, Fvb6_27838359, na
lines(185761460,371.12,type="p",col="blue",pch=20,cex=0.6) #LG24.final, Fvb6_28552554, na
lines(186009884,368.73,type="p",col="blue",pch=20,cex=0.6) #LG24.final, Fvb6_28800978, na
lines(183622232,361.54,type="p",col="blue",pch=20,cex=0.6) #LG24.final, Fvb6_26413326, na
lines(184242262,361.54,type="p",col="blue",pch=20,cex=0.6) #LG24.final, Fvb6_27033356, na
lines(183459952,356.76,type="p",col="blue",pch=20,cex=0.6) #LG24.final, Fvb6_26251046, na
lines(203593474,347.12,type="p",col="blue",pch=0,cex=1.5) #LG24.final, Fvb7_5511158, na
lines(203593474,347.12,type="p",col="blue",pch=20,cex=0.6) #LG24.final, Fvb7_5511158, na
lines(182107685,347.12,type="p",col="blue",pch=20,cex=0.6) #LG24.final, Fvb6_24898779, na
lines(178542368,339.92,type="p",col="blue",pch=20,cex=0.6) #LG24.final, Fvb6_21333462, na
lines(172604221,337.54,type="p",col="blue",pch=20,cex=0.6) #LG24.final, Fvb6_15395315, na
lines(172637503,337.54,type="p",col="blue",pch=20,cex=0.6) #LG24.final, Fvb6_15428597, na
lines(177594728,337.54,type="p",col="blue",pch=20,cex=0.6) #LG24.final, Fvb6_20385822, na
lines(178966800,337.54,type="p",col="blue",pch=20,cex=0.6) #LG24.final, Fvb6_21757894, na
lines(180944025,337.54,type="p",col="blue",pch=20,cex=0.6) #LG24.final, Fvb6_23735119, na
lines(203593401,337.54,type="p",col="blue",pch=0,cex=1.5) #LG24.final, Fvb7_5511085, na
lines(203593401,337.54,type="p",col="blue",pch=20,cex=0.6) #LG24.final, Fvb7_5511085, na
lines(213570608,337.54,type="p",col="blue",pch=0,cex=1.5) #LG24.final, Fvb7_15488292, na
lines(213570608,337.54,type="p",col="blue",pch=20,cex=0.6) #LG24.final, Fvb7_15488292, na
lines(178503744,337.54,type="p",col="blue",pch=20,cex=0.6) #LG24.final, Fvb6_21294838, na
lines(178966724,337.54,type="p",col="blue",pch=20,cex=0.6) #LG24.final, Fvb6_21757818, na
lines(172861232,337.54,type="p",col="blue",pch=20,cex=0.6) #LG24.final, Fvb6_15652326, na
lines(178914695,337.54,type="p",col="blue",pch=20,cex=0.6) #LG24.final, Fvb6_21705789, na
lines(179416936,335.15,type="p",col="blue",pch=20,cex=0.6) #LG24.final, Fvb6_22208030, na
lines(175029370,325.5,type="p",col="blue",pch=20,cex=0.6) #LG24.final, Fvb6_17820464, na
lines(175229882,325.5,type="p",col="blue",pch=20,cex=0.6) #LG24.final, Fvb6_18020976, na
lines(175229919,325.5,type="p",col="blue",pch=20,cex=0.6) #LG24.final, Fvb6_18021013, na
lines(174045831,323.11,type="p",col="blue",pch=20,cex=0.6) #LG24.final, Fvb6_16836925, na
lines(167685830,318.33,type="p",col="blue",pch=20,cex=0.6) #LG24.final, Fvb6_10476924, na
lines(171587801,318.33,type="p",col="blue",pch=20,cex=0.6) #LG24.final, Fvb6_14378895, na
lines(167687488,318.33,type="p",col="blue",pch=20,cex=0.6) #LG24.final, Fvb6_10478582, na
lines(166016199,311.14,type="p",col="blue",pch=20,cex=0.6) #LG24.final, Fvb6_8807293, na
lines(167970715,311.14,type="p",col="blue",pch=20,cex=0.6) #LG24.final, Fvb6_10761809, na
lines(168400263,311.14,type="p",col="blue",pch=20,cex=0.6) #LG24.final, Fvb6_11191357, na
lines(168590641,311.14,type="p",col="blue",pch=20,cex=0.6) #LG24.final, Fvb6_11381735, na
lines(168941637,311.14,type="p",col="blue",pch=20,cex=0.6) #LG24.final, Fvb6_11732731, na
lines(169215988,311.14,type="p",col="blue",pch=20,cex=0.6) #LG24.final, Fvb6_12007082, na
lines(169216051,311.14,type="p",col="blue",pch=20,cex=0.6) #LG24.final, Fvb6_12007145, na
lines(165506824,308.76,type="p",col="blue",pch=20,cex=0.6) #LG24.final, Fvb6_8297918, na
lines(165515140,308.76,type="p",col="blue",pch=20,cex=0.6) #LG24.final, Fvb6_8306234, na
lines(165543469,308.76,type="p",col="blue",pch=20,cex=0.6) #LG24.final, Fvb6_8334563, na
lines(165860360,308.76,type="p",col="blue",pch=20,cex=0.6) #LG24.final, Fvb6_8651454, na
lines(164195093,305.18,type="p",col="blue",pch=20,cex=0.6) #LG24.final, Fvb6_6986187, na
lines(163766657,301.6,type="p",col="blue",pch=20,cex=0.6) #LG24.final, Fvb6_6557751, na
lines(164529242,301.6,type="p",col="blue",pch=20,cex=0.6) #LG24.final, Fvb6_7320336, na
lines(165273768,301.6,type="p",col="blue",pch=20,cex=0.6) #LG24.final, Fvb6_8064862, na
lines(194546291,301.6,type="p",col="blue",pch=20,cex=0.6) #LG24.final, Fvb6_37337385, na
lines(163393231,298.45,type="p",col="blue",pch=20,cex=0.6) #LG24.final, Fvb6_6184325, na
lines(163175542,292.04,type="p",col="blue",pch=20,cex=0.6) #LG24.final, Fvb6_5966636, na
lines(162925184,289.65,type="p",col="blue",pch=20,cex=0.6) #LG24.final, Fvb6_5716278, na
lines(162925295,289.65,type="p",col="blue",pch=20,cex=0.6) #LG24.final, Fvb6_5716389, na
lines(162285739,287.27,type="p",col="blue",pch=20,cex=0.6) #LG24.final, Fvb6_5076833, na
lines(162312248,287.27,type="p",col="blue",pch=20,cex=0.6) #LG24.final, Fvb6_5103342, na
lines(162312298,287.27,type="p",col="blue",pch=20,cex=0.6) #LG24.final, Fvb6_5103392, na
lines(162349081,287.27,type="p",col="blue",pch=20,cex=0.6) #LG24.final, Fvb6_5140175, na
lines(162362597,287.27,type="p",col="blue",pch=20,cex=0.6) #LG24.final, Fvb6_5153691, na
lines(162285715,287.27,type="p",col="blue",pch=20,cex=0.6) #LG24.final, Fvb6_5076809, na
lines(162328141,287.27,type="p",col="blue",pch=20,cex=0.6) #LG24.final, Fvb6_5119235, na
lines(161419318,284.88,type="p",col="blue",pch=20,cex=0.6) #LG24.final, Fvb6_4210412, na
lines(161584742,284.88,type="p",col="blue",pch=20,cex=0.6) #LG24.final, Fvb6_4375836, na
lines(161584756,284.88,type="p",col="blue",pch=20,cex=0.6) #LG24.final, Fvb6_4375850, na
lines(161493611,284.88,type="p",col="blue",pch=20,cex=0.6) #LG24.final, Fvb6_4284705, na
lines(161484674,282.5,type="p",col="blue",pch=20,cex=0.6) #LG24.final, Fvb6_4275768, na
lines(160178563,275.3,type="p",col="blue",pch=20,cex=0.6) #LG24.final, Fvb6_2969657, na
lines(160178588,275.3,type="p",col="blue",pch=20,cex=0.6) #LG24.final, Fvb6_2969682, na
lines(160236987,275.3,type="p",col="blue",pch=20,cex=0.6) #LG24.final, Fvb6_3028081, na
lines(160652552,272.92,type="p",col="blue",pch=20,cex=0.6) #LG24.final, Fvb6_3443646, na
lines(159409638,265.72,type="p",col="blue",pch=20,cex=0.6) #LG24.final, Fvb6_2200732, na
lines(159101933,263.27,type="p",col="blue",pch=20,cex=0.6) #LG24.final, Fvb6_1893027, na
lines(146998000,156,type="p",col="cornflowerblue",pch=0,cex=1.5) #LG25.final, Fvb5_21019155, na
lines(146998000,156,type="p",col="cornflowerblue",pch=20,cex=0.6) #LG25.final, Fvb5_21019155, na
lines(132204845,158.44,type="p",col="cornflowerblue",pch=0,cex=1.5) #LG25.final, Fvb5_6226000, na
lines(132204845,158.44,type="p",col="cornflowerblue",pch=20,cex=0.6) #LG25.final, Fvb5_6226000, na
lines(85429423,175.78,type="p",col="cornflowerblue",pch=20,cex=0.6) #LG25.final, Fvb3_29091259, na
lines(86058668,178.18,type="p",col="cornflowerblue",pch=20,cex=0.6) #LG25.final, Fvb3_29720504, na
lines(86298336,178.18,type="p",col="cornflowerblue",pch=20,cex=0.6) #LG25.final, Fvb3_29960172, na
lines(85440447,180.56,type="p",col="cornflowerblue",pch=20,cex=0.6) #LG25.final, Fvb3_29102283, na
lines(85885728,180.56,type="p",col="cornflowerblue",pch=20,cex=0.6) #LG25.final, Fvb3_29547564, na
lines(86058598,180.56,type="p",col="cornflowerblue",pch=20,cex=0.6) #LG25.final, Fvb3_29720434, na
lines(88326590,190.21,type="p",col="cornflowerblue",pch=20,cex=0.6) #LG25.final, Fvb3_31988426, na
lines(88883103,190.21,type="p",col="cornflowerblue",pch=20,cex=0.6) #LG25.final, Fvb3_32544939, na
lines(89066548,190.21,type="p",col="cornflowerblue",pch=20,cex=0.6) #LG25.final, Fvb3_32728384, na
lines(88417283,190.21,type="p",col="cornflowerblue",pch=20,cex=0.6) #LG25.final, Fvb3_32079119, na
lines(88407285,190.21,type="p",col="cornflowerblue",pch=20,cex=0.6) #LG25.final, Fvb3_32069121, na
lines(89293635,192.59,type="p",col="cornflowerblue",pch=20,cex=0.6) #LG25.final, Fvb3_32955471, na
lines(87443321,192.59,type="p",col="cornflowerblue",pch=20,cex=0.6) #LG25.final, Fvb3_31105157, na
lines(88417331,192.59,type="p",col="cornflowerblue",pch=20,cex=0.6) #LG25.final, Fvb3_32079167, na
lines(89246554,195.03,type="p",col="cornflowerblue",pch=20,cex=0.6) #LG25.final, Fvb3_32908390, na
lines(85815715,295,type="p",col="cyan",pch=20,cex=0.6) #LG26.final, Fvb3_29477551, na
lines(85936419,295,type="p",col="cyan",pch=20,cex=0.6) #LG26.final, Fvb3_29598255, na
lines(85936544,295,type="p",col="cyan",pch=20,cex=0.6) #LG26.final, Fvb3_29598380, na
lines(85936545,295,type="p",col="cyan",pch=20,cex=0.6) #LG26.final, Fvb3_29598381, na
lines(87343467,297.38,type="p",col="cyan",pch=20,cex=0.6) #LG26.final, Fvb3_31005303, na
lines(88407278,297.38,type="p",col="cyan",pch=20,cex=0.6) #LG26.final, Fvb3_32069114, na
lines(88417276,297.38,type="p",col="cyan",pch=20,cex=0.6) #LG26.final, Fvb3_32079112, na
lines(88883165,297.38,type="p",col="cyan",pch=20,cex=0.6) #LG26.final, Fvb3_32545001, na
lines(88900848,297.38,type="p",col="cyan",pch=20,cex=0.6) #LG26.final, Fvb3_32562684, na
lines(86807387,297.38,type="p",col="cyan",pch=20,cex=0.6) #LG26.final, Fvb3_30469223, na
lines(86298367,299.77,type="p",col="cyan",pch=20,cex=0.6) #LG26.final, Fvb3_29960203, na
lines(88428759,299.77,type="p",col="cyan",pch=20,cex=0.6) #LG26.final, Fvb3_32090595, na
lines(91898762,75,type="p",col="cornflowerblue",pch=20,cex=0.6) #LG27.final, Fvb4_414301, na
lines(91860515,79.89,type="p",col="cornflowerblue",pch=20,cex=0.6) #LG27.final, Fvb4_376054, na
lines(136569093,79.89,type="p",col="cornflowerblue",pch=0,cex=1.5) #LG27.final, Fvb5_10590248, na
lines(136569093,79.89,type="p",col="cornflowerblue",pch=20,cex=0.6) #LG27.final, Fvb5_10590248, na
lines(93896666,84.67,type="p",col="cornflowerblue",pch=20,cex=0.6) #LG27.final, Fvb4_2412205, na
lines(95105547,84.67,type="p",col="cornflowerblue",pch=20,cex=0.6) #LG27.final, Fvb4_3621086, na
lines(96712086,99.36,type="p",col="cornflowerblue",pch=20,cex=0.6) #LG27.final, Fvb4_5227625, na
lines(99484650,99.36,type="p",col="cornflowerblue",pch=20,cex=0.6) #LG27.final, Fvb4_8000189, na
lines(97069452,99.36,type="p",col="cornflowerblue",pch=20,cex=0.6) #LG27.final, Fvb4_5584991, na
lines(96883877,101.75,type="p",col="cornflowerblue",pch=20,cex=0.6) #LG27.final, Fvb4_5399416, na
lines(106318444,106.53,type="p",col="cornflowerblue",pch=20,cex=0.6) #LG27.final, Fvb4_14833983, na
lines(106411779,106.53,type="p",col="cornflowerblue",pch=20,cex=0.6) #LG27.final, Fvb4_14927318, na
lines(106487322,108.91,type="p",col="cornflowerblue",pch=20,cex=0.6) #LG27.final, Fvb4_15002861, na
lines(106374380,108.91,type="p",col="cornflowerblue",pch=20,cex=0.6) #LG27.final, Fvb4_14889919, na
lines(107432742,118.55,type="p",col="cornflowerblue",pch=20,cex=0.6) #LG27.final, Fvb4_15948281, na
lines(108397315,118.55,type="p",col="cornflowerblue",pch=20,cex=0.6) #LG27.final, Fvb4_16912854, na
lines(111093818,118.55,type="p",col="cornflowerblue",pch=20,cex=0.6) #LG27.final, Fvb4_19609357, na
lines(107506697,120.94,type="p",col="cornflowerblue",pch=20,cex=0.6) #LG27.final, Fvb4_16022236, na
lines(108589999,120.94,type="p",col="cornflowerblue",pch=20,cex=0.6) #LG27.final, Fvb4_17105538, na
lines(111734175,120.94,type="p",col="cornflowerblue",pch=20,cex=0.6) #LG27.final, Fvb4_20249714, na
lines(110869389,120.94,type="p",col="cornflowerblue",pch=20,cex=0.6) #LG27.final, Fvb4_19384928, na
lines(112592979,128.13,type="p",col="cornflowerblue",pch=20,cex=0.6) #LG27.final, Fvb4_21108518, na
lines(112287960,128.13,type="p",col="cornflowerblue",pch=20,cex=0.6) #LG27.final, Fvb4_20803499, na
lines(114351861,137.77,type="p",col="cornflowerblue",pch=20,cex=0.6) #LG27.final, Fvb4_22867400, GC: Fvb4_23355449-Fvb4_23056736-Fvb4_23286293-Fvb4_23229046-Fvb4_23254311-Fvb4_23893753-Fvb4_23339509-Fvb4_23087302-Fvb4_22955678-Fvb4_22867533
lines(114808951,137.77,type="p",col="cornflowerblue",pch=20,cex=0.6) #LG27.final, Fvb4_23324490, na
lines(114493808,137.77,type="p",col="cornflowerblue",pch=20,cex=0.6) #LG27.final, Fvb4_23009347, na
lines(114541168,137.77,type="p",col="cornflowerblue",pch=20,cex=0.6) #LG27.final, Fvb4_23056707, GC: Fvb4_23355449-Fvb4_23056736-Fvb4_23286293-Fvb4_23229046-Fvb4_23254311-Fvb4_23893753-Fvb4_23339509-Fvb4_23087302-Fvb4_22955678-Fvb4_22867533
lines(115239723,137.77,type="p",col="cornflowerblue",pch=20,cex=0.6) #LG27.final, Fvb4_23755262, na
lines(114351964,137.77,type="p",col="cornflowerblue",pch=20,cex=0.6) #LG27.final, Fvb4_22867503, GC: Fvb4_23355449-Fvb4_23056736-Fvb4_23286293-Fvb4_23229046-Fvb4_23254311-Fvb4_23893753-Fvb4_23339509-Fvb4_23087302-Fvb4_22955678-Fvb4_22867533
lines(114713617,137.77,type="p",col="cornflowerblue",pch=20,cex=0.6) #LG27.final, Fvb4_23229156, GC: Fvb4_23355449-Fvb4_23056736-Fvb4_23286293-Fvb4_23229046-Fvb4_23254311-Fvb4_23893753-Fvb4_23339509-Fvb4_23087302-Fvb4_22955678-Fvb4_22867533
lines(114713649,137.77,type="p",col="cornflowerblue",pch=20,cex=0.6) #LG27.final, Fvb4_23229188, GC: Fvb4_23355449-Fvb4_23056736-Fvb4_23286293-Fvb4_23229046-Fvb4_23254311-Fvb4_23893753-Fvb4_23339509-Fvb4_23087302-Fvb4_22955678-Fvb4_22867533
lines(115298032,137.77,type="p",col="cornflowerblue",pch=20,cex=0.6) #LG27.final, Fvb4_23813571, na
lines(115298068,137.77,type="p",col="cornflowerblue",pch=20,cex=0.6) #LG27.final, Fvb4_23813607, na
lines(114644235,137.77,type="p",col="cornflowerblue",pch=20,cex=0.6) #LG27.final, Fvb4_23159774, na
lines(117589515,142.55,type="p",col="cornflowerblue",pch=20,cex=0.6) #LG27.final, Fvb4_26105054, na
lines(117671066,142.55,type="p",col="cornflowerblue",pch=20,cex=0.6) #LG27.final, Fvb4_26186605, na
lines(117584765,142.55,type="p",col="cornflowerblue",pch=20,cex=0.6) #LG27.final, Fvb4_26100304, GC: Fvb4_26100382-Fvb4_26165777
lines(117951133,142.55,type="p",col="cornflowerblue",pch=20,cex=0.6) #LG27.final, Fvb4_26466672, na
lines(117981371,142.55,type="p",col="cornflowerblue",pch=20,cex=0.6) #LG27.final, Fvb4_26496910, na
lines(119702594,147.32,type="p",col="cornflowerblue",pch=20,cex=0.6) #LG27.final, Fvb4_28218133, na
lines(119804020,147.32,type="p",col="cornflowerblue",pch=20,cex=0.6) #LG27.final, Fvb4_28319559, na
lines(119700178,147.32,type="p",col="cornflowerblue",pch=20,cex=0.6) #LG27.final, Fvb4_28215717, na
lines(122732535,156.98,type="p",col="cornflowerblue",pch=20,cex=0.6) #LG27.final, Fvb4_31248074, na
lines(123688456,161.89,type="p",col="cornflowerblue",pch=20,cex=0.6) #LG27.final, Fvb4_32203995, GC: Fvb4_32203945-Fvb4_32133799-Fvb4_32406077
lines(123907469,161.89,type="p",col="cornflowerblue",pch=20,cex=0.6) #LG27.final, Fvb4_32423008, na
lines(93596078,0,type="p",col="red",pch=20,cex=0.6) #LG28.final, Fvb4_2111617, na
lines(92998035,0,type="p",col="red",pch=20,cex=0.6) #LG28.final, Fvb4_1513574, na
lines(93579770,0,type="p",col="red",pch=20,cex=0.6) #LG28.final, Fvb4_2095309, na
lines(94109190,0,type="p",col="red",pch=20,cex=0.6) #LG28.final, Fvb4_2624729, na
lines(94009048,0,type="p",col="red",pch=20,cex=0.6) #LG28.final, Fvb4_2524587, na
lines(94405626,2.38,type="p",col="red",pch=20,cex=0.6) #LG28.final, Fvb4_2921165, na
lines(94591036,2.38,type="p",col="red",pch=20,cex=0.6) #LG28.final, Fvb4_3106575, na
lines(94574385,4.77,type="p",col="red",pch=20,cex=0.6) #LG28.final, Fvb4_3089924, na
lines(102244898,9.54,type="p",col="red",pch=20,cex=0.6) #LG28.final, Fvb4_10760437, na
lines(95357035,9.54,type="p",col="red",pch=20,cex=0.6) #LG28.final, Fvb4_3872574, na
lines(95357069,9.54,type="p",col="red",pch=20,cex=0.6) #LG28.final, Fvb4_3872608, na
lines(101947359,9.54,type="p",col="red",pch=20,cex=0.6) #LG28.final, Fvb4_10462898, na
lines(102250805,9.54,type="p",col="red",pch=20,cex=0.6) #LG28.final, Fvb4_10766344, na
lines(95005841,9.54,type="p",col="red",pch=20,cex=0.6) #LG28.final, Fvb4_3521380, na
lines(95346953,9.54,type="p",col="red",pch=20,cex=0.6) #LG28.final, Fvb4_3862492, na
lines(97069460,14.32,type="p",col="red",pch=20,cex=0.6) #LG28.final, Fvb4_5584999, na
lines(101018800,14.32,type="p",col="red",pch=20,cex=0.6) #LG28.final, Fvb4_9534339, na
lines(96386868,14.32,type="p",col="red",pch=20,cex=0.6) #LG28.final, Fvb4_4902407, na
lines(98546900,19.1,type="p",col="red",pch=20,cex=0.6) #LG28.final, Fvb4_7062439, na
lines(98546803,19.1,type="p",col="red",pch=20,cex=0.6) #LG28.final, Fvb4_7062342, na
lines(98018759,21.48,type="p",col="red",pch=20,cex=0.6) #LG28.final, Fvb4_6534298, na
lines(105007794,23.86,type="p",col="red",pch=20,cex=0.6) #LG28.final, Fvb4_13523333, na
lines(105383299,23.86,type="p",col="red",pch=20,cex=0.6) #LG28.final, Fvb4_13898838, na
lines(105399939,23.86,type="p",col="red",pch=20,cex=0.6) #LG28.final, Fvb4_13915478, na
lines(106804101,23.86,type="p",col="red",pch=20,cex=0.6) #LG28.final, Fvb4_15319640, na
lines(101330565,23.86,type="p",col="red",pch=20,cex=0.6) #LG28.final, Fvb4_9846104, na
lines(100653430,23.86,type="p",col="red",pch=20,cex=0.6) #LG28.final, Fvb4_9168969, na
lines(100687430,23.86,type="p",col="red",pch=20,cex=0.6) #LG28.final, Fvb4_9202969, na
lines(101134258,23.86,type="p",col="red",pch=20,cex=0.6) #LG28.final, Fvb4_9649797, na
lines(101134297,23.86,type="p",col="red",pch=20,cex=0.6) #LG28.final, Fvb4_9649836, na
lines(101330506,23.86,type="p",col="red",pch=20,cex=0.6) #LG28.final, Fvb4_9846045, na
lines(102603040,23.86,type="p",col="red",pch=20,cex=0.6) #LG28.final, Fvb4_11118579, na
lines(106318441,23.86,type="p",col="red",pch=20,cex=0.6) #LG28.final, Fvb4_14833980, na
lines(106318448,23.86,type="p",col="red",pch=20,cex=0.6) #LG28.final, Fvb4_14833987, na
lines(105020075,26.25,type="p",col="red",pch=20,cex=0.6) #LG28.final, Fvb4_13535614, na
lines(105020079,26.25,type="p",col="red",pch=20,cex=0.6) #LG28.final, Fvb4_13535618, na
lines(105020040,31.04,type="p",col="red",pch=20,cex=0.6) #LG28.final, Fvb4_13535579, na
lines(107033434,37.03,type="p",col="red",pch=20,cex=0.6) #LG28.final, Fvb4_15548973, na
lines(109696653,43.01,type="p",col="red",pch=20,cex=0.6) #LG28.final, Fvb4_18212192, na
lines(107875516,47.81,type="p",col="red",pch=20,cex=0.6) #LG28.final, Fvb4_16391055, na
lines(114738862,55.01,type="p",col="red",pch=20,cex=0.6) #LG28.final, Fvb4_23254401, na
lines(112123875,55.01,type="p",col="red",pch=20,cex=0.6) #LG28.final, Fvb4_20639414, na
lines(112289496,55.01,type="p",col="red",pch=20,cex=0.6) #LG28.final, Fvb4_20805035, na
lines(114713669,55.01,type="p",col="red",pch=20,cex=0.6) #LG28.final, Fvb4_23229208, na
lines(113831212,55.01,type="p",col="red",pch=20,cex=0.6) #LG28.final, Fvb4_22346751, na
lines(113917760,55.01,type="p",col="red",pch=20,cex=0.6) #LG28.final, Fvb4_22433299, na
lines(113280291,55.01,type="p",col="red",pch=20,cex=0.6) #LG28.final, Fvb4_21795830, na
lines(114809175,55.01,type="p",col="red",pch=20,cex=0.6) #LG28.final, Fvb4_23324714, na
lines(115154963,57.39,type="p",col="red",pch=20,cex=0.6) #LG28.final, Fvb4_23670502, na
lines(113881749,350,type="p",col="blue",pch=20,cex=0.6) #LG29.final, Fvb4_22397288, na
lines(112535155,345.11,type="p",col="blue",pch=20,cex=0.6) #LG29.final, Fvb4_21050694, na
lines(112519447,345.11,type="p",col="blue",pch=20,cex=0.6) #LG29.final, Fvb4_21034986, na
lines(113750166,340.33,type="p",col="blue",pch=20,cex=0.6) #LG29.final, Fvb4_22265705, na
lines(113502293,337.94,type="p",col="blue",pch=20,cex=0.6) #LG29.final, Fvb4_22017832, na
lines(113724047,337.94,type="p",col="blue",pch=20,cex=0.6) #LG29.final, Fvb4_22239586, na
lines(93505552,335.55,type="p",col="blue",pch=20,cex=0.6) #LG29.final, Fvb4_2021091, na
lines(112123887,330.77,type="p",col="blue",pch=20,cex=0.6) #LG29.final, Fvb4_20639426, na
lines(110869391,325.99,type="p",col="blue",pch=20,cex=0.6) #LG29.final, Fvb4_19384930, na
lines(107875393,323.6,type="p",col="blue",pch=20,cex=0.6) #LG29.final, Fvb4_16390932, na
lines(111324632,323.6,type="p",col="blue",pch=20,cex=0.6) #LG29.final, Fvb4_19840171, na
lines(107506766,323.6,type="p",col="blue",pch=20,cex=0.6) #LG29.final, Fvb4_16022305, na
lines(107875511,323.6,type="p",col="blue",pch=20,cex=0.6) #LG29.final, Fvb4_16391050, na
lines(110808985,323.6,type="p",col="blue",pch=20,cex=0.6) #LG29.final, Fvb4_19324524, na
lines(108543410,321.22,type="p",col="blue",pch=20,cex=0.6) #LG29.final, Fvb4_17058949, na
lines(108196364,321.22,type="p",col="blue",pch=20,cex=0.6) #LG29.final, Fvb4_16711903, na
lines(108370360,321.22,type="p",col="blue",pch=20,cex=0.6) #LG29.final, Fvb4_16885899, na
lines(106302750,318.84,type="p",col="blue",pch=20,cex=0.6) #LG29.final, Fvb4_14818289, na
lines(104915271,318.84,type="p",col="blue",pch=20,cex=0.6) #LG29.final, Fvb4_13430810, na
lines(104915358,318.84,type="p",col="blue",pch=20,cex=0.6) #LG29.final, Fvb4_13430897, na
lines(106318506,318.84,type="p",col="blue",pch=20,cex=0.6) #LG29.final, Fvb4_14834045, na
lines(182916779,100,type="p",col="red",pch=20,cex=0.6) #LG30.final, Fvb6_25707873, na
lines(181595173,95.22,type="p",col="red",pch=20,cex=0.6) #LG30.final, Fvb6_24386267, na
lines(169716868,90.45,type="p",col="red",pch=20,cex=0.6) #LG30.final, Fvb6_12507962, na
lines(172861298,90.45,type="p",col="red",pch=20,cex=0.6) #LG30.final, Fvb6_15652392, na
lines(177982480,90.45,type="p",col="red",pch=20,cex=0.6) #LG30.final, Fvb6_20773574, na
lines(179745463,90.45,type="p",col="red",pch=20,cex=0.6) #LG30.final, Fvb6_22536557, na
lines(179747402,90.45,type="p",col="red",pch=20,cex=0.6) #LG30.final, Fvb6_22538496, na
lines(179947528,90.45,type="p",col="red",pch=20,cex=0.6) #LG30.final, Fvb6_22738622, na
lines(179947673,90.45,type="p",col="red",pch=20,cex=0.6) #LG30.final, Fvb6_22738767, na
lines(178744953,90.45,type="p",col="red",pch=20,cex=0.6) #LG30.final, Fvb6_21536047, na
lines(179947796,90.45,type="p",col="red",pch=20,cex=0.6) #LG30.final, Fvb6_22738890, na
lines(177982315,90.45,type="p",col="red",pch=20,cex=0.6) #LG30.final, Fvb6_20773409, na
lines(174150238,85.67,type="p",col="red",pch=20,cex=0.6) #LG30.final, Fvb6_16941332, na
lines(175029365,85.67,type="p",col="red",pch=20,cex=0.6) #LG30.final, Fvb6_17820459, na
lines(171770245,78.48,type="p",col="red",pch=20,cex=0.6) #LG30.final, Fvb6_14561339, na
lines(167715655,78.48,type="p",col="red",pch=20,cex=0.6) #LG30.final, Fvb6_10506749, na
lines(167715657,78.48,type="p",col="red",pch=20,cex=0.6) #LG30.final, Fvb6_10506751, na
lines(171690049,78.48,type="p",col="red",pch=20,cex=0.6) #LG30.final, Fvb6_14481143, na
lines(169222054,76.09,type="p",col="red",pch=20,cex=0.6) #LG30.final, Fvb6_12013148, na
lines(169222057,76.09,type="p",col="red",pch=20,cex=0.6) #LG30.final, Fvb6_12013151, na
lines(169267143,76.09,type="p",col="red",pch=20,cex=0.6) #LG30.final, Fvb6_12058237, na
lines(166668040,73.71,type="p",col="red",pch=20,cex=0.6) #LG30.final, Fvb6_9459134, na
lines(166668070,73.71,type="p",col="red",pch=20,cex=0.6) #LG30.final, Fvb6_9459164, na
lines(168235510,68.94,type="p",col="red",pch=20,cex=0.6) #LG30.final, Fvb6_11026604, na
lines(168569129,68.94,type="p",col="red",pch=20,cex=0.6) #LG30.final, Fvb6_11360223, na
lines(167028159,68.93,type="p",col="red",pch=20,cex=0.6) #LG30.final, Fvb6_9819253, na
lines(168228864,68.93,type="p",col="red",pch=20,cex=0.6) #LG30.final, Fvb6_11019958, na
lines(168228883,68.93,type="p",col="red",pch=20,cex=0.6) #LG30.final, Fvb6_11019977, na
lines(166410150,66.55,type="p",col="red",pch=20,cex=0.6) #LG30.final, Fvb6_9201244, na
lines(166357981,66.55,type="p",col="red",pch=20,cex=0.6) #LG30.final, Fvb6_9149075, na
lines(166482608,66.55,type="p",col="red",pch=20,cex=0.6) #LG30.final, Fvb6_9273702, na
lines(166393706,66.55,type="p",col="red",pch=20,cex=0.6) #LG30.final, Fvb6_9184800, na
lines(166346974,66.55,type="p",col="red",pch=20,cex=0.6) #LG30.final, Fvb6_9138068, na
lines(166409920,66.55,type="p",col="red",pch=20,cex=0.6) #LG30.final, Fvb6_9201014, na
lines(166409942,66.55,type="p",col="red",pch=20,cex=0.6) #LG30.final, Fvb6_9201036, na
lines(165337182,61.78,type="p",col="red",pch=20,cex=0.6) #LG30.final, Fvb6_8128276, na
lines(164988978,61.77,type="p",col="red",pch=20,cex=0.6) #LG30.final, Fvb6_7780072, na
lines(164997939,61.77,type="p",col="red",pch=20,cex=0.6) #LG30.final, Fvb6_7789033, na
lines(164529415,59.39,type="p",col="red",pch=20,cex=0.6) #LG30.final, Fvb6_7320509, na
lines(164529217,59.39,type="p",col="red",pch=20,cex=0.6) #LG30.final, Fvb6_7320311, na
lines(164770954,59.39,type="p",col="red",pch=20,cex=0.6) #LG30.final, Fvb6_7562048, na
lines(164278503,59.39,type="p",col="red",pch=20,cex=0.6) #LG30.final, Fvb6_7069597, na
lines(164588603,57,type="p",col="red",pch=20,cex=0.6) #LG30.final, Fvb6_7379697, na
lines(162319739,39.61,type="p",col="red",pch=20,cex=0.6) #LG30.final, Fvb6_5110833, na
lines(162867579,32.38,type="p",col="red",pch=20,cex=0.6) #LG30.final, Fvb6_5658673, na
lines(162867714,32.38,type="p",col="red",pch=20,cex=0.6) #LG30.final, Fvb6_5658808, na
lines(162925156,32.38,type="p",col="red",pch=20,cex=0.6) #LG30.final, Fvb6_5716250, na
lines(161822532,30,type="p",col="red",pch=20,cex=0.6) #LG30.final, Fvb6_4613626, na
lines(162099124,30,type="p",col="red",pch=20,cex=0.6) #LG30.final, Fvb6_4890218, na
lines(162194231,30,type="p",col="red",pch=20,cex=0.6) #LG30.final, Fvb6_4985325, na
lines(162298876,30,type="p",col="red",pch=20,cex=0.6) #LG30.final, Fvb6_5089970, na
lines(161572626,25.21,type="p",col="red",pch=20,cex=0.6) #LG30.final, Fvb6_4363720, na
lines(160664522,18.01,type="p",col="red",pch=20,cex=0.6) #LG30.final, Fvb6_3455616, na
lines(159316043,15.62,type="p",col="red",pch=20,cex=0.6) #LG30.final, Fvb6_2107137, na
lines(98547014,15.62,type="p",col="red",pch=0,cex=1.5) #LG30.final, Fvb4_7062553, na
lines(98547014,15.62,type="p",col="red",pch=20,cex=0.6) #LG30.final, Fvb4_7062553, na
lines(159005712,13.24,type="p",col="red",pch=20,cex=0.6) #LG30.final, Fvb6_1796806, na
lines(159005967,13.24,type="p",col="red",pch=20,cex=0.6) #LG30.final, Fvb6_1797061, na
lines(157260064,13.24,type="p",col="red",pch=20,cex=0.6) #LG30.final, Fvb6_51158, na
lines(157512004,13.24,type="p",col="red",pch=20,cex=0.6) #LG30.final, Fvb6_303098, na
lines(158306414,13.24,type="p",col="red",pch=20,cex=0.6) #LG30.final, Fvb6_1097508, na
lines(157830152,13.24,type="p",col="red",pch=20,cex=0.6) #LG30.final, Fvb6_621246, na
lines(158258586,13.24,type="p",col="red",pch=20,cex=0.6) #LG30.final, Fvb6_1049680, na
lines(157698426,13.24,type="p",col="red",pch=20,cex=0.6) #LG30.final, Fvb6_489520, na
lines(158306433,10.85,type="p",col="red",pch=20,cex=0.6) #LG30.final, Fvb6_1097527, na
lines(117778811,369,type="p",col="blue",pch=20,cex=0.6) #LG31.final, Fvb4_26294350, na
lines(117973626,369,type="p",col="blue",pch=20,cex=0.6) #LG31.final, Fvb4_26489165, na
lines(118133164,371.38,type="p",col="blue",pch=20,cex=0.6) #LG31.final, Fvb4_26648703, na
lines(119342607,373.77,type="p",col="blue",pch=20,cex=0.6) #LG31.final, Fvb4_27858146, na
lines(119342617,373.77,type="p",col="blue",pch=20,cex=0.6) #LG31.final, Fvb4_27858156, na
lines(119382303,373.77,type="p",col="blue",pch=20,cex=0.6) #LG31.final, Fvb4_27897842, na
lines(119382220,373.77,type="p",col="blue",pch=20,cex=0.6) #LG31.final, Fvb4_27897759, na
lines(119360824,373.77,type="p",col="blue",pch=20,cex=0.6) #LG31.final, Fvb4_27876363, na
lines(119382250,376.15,type="p",col="blue",pch=20,cex=0.6) #LG31.final, Fvb4_27897789, na
lines(119803821,380.93,type="p",col="blue",pch=20,cex=0.6) #LG31.final, Fvb4_28319360, na
lines(122832160,390.57,type="p",col="blue",pch=20,cex=0.6) #LG31.final, Fvb4_31347699, na
lines(123890650,390.57,type="p",col="blue",pch=20,cex=0.6) #LG31.final, Fvb4_32406189, na
lines(123109923,390.57,type="p",col="blue",pch=20,cex=0.6) #LG31.final, Fvb4_31625462, na
lines(117911662,84,type="p",col="red",pch=20,cex=0.6) #LG32.final, Fvb4_26427201, na
lines(117854220,84,type="p",col="red",pch=20,cex=0.6) #LG32.final, Fvb4_26369759, na
lines(118133245,84,type="p",col="red",pch=20,cex=0.6) #LG32.final, Fvb4_26648784, na
lines(118133127,84,type="p",col="red",pch=20,cex=0.6) #LG32.final, Fvb4_26648666, na
lines(195746058,250,type="p",col="cornflowerblue",pch=20,cex=0.6) #LG33.final, Fvb6_38537152, na
lines(195375322,250,type="p",col="cornflowerblue",pch=20,cex=0.6) #LG33.final, Fvb6_38166416, na
lines(195314014,250,type="p",col="cornflowerblue",pch=20,cex=0.6) #LG33.final, Fvb6_38105108, GC: Fvb6_38104880-Fvb6_38080971
lines(195313921,250,type="p",col="cornflowerblue",pch=20,cex=0.6) #LG33.final, Fvb6_38105015, GC: Fvb6_38104880-Fvb6_38080971
lines(195537355,250,type="p",col="cornflowerblue",pch=20,cex=0.6) #LG33.final, Fvb6_38328449, na
lines(194774726,245.22,type="p",col="cornflowerblue",pch=20,cex=0.6) #LG33.final, Fvb6_37565820, na
lines(194018042,245.22,type="p",col="cornflowerblue",pch=20,cex=0.6) #LG33.final, Fvb6_36809136, na
lines(194586614,245.22,type="p",col="cornflowerblue",pch=20,cex=0.6) #LG33.final, Fvb6_37377708, na
lines(193576199,238.03,type="p",col="cornflowerblue",pch=20,cex=0.6) #LG33.final, Fvb6_36367293, na
lines(193576080,235.65,type="p",col="cornflowerblue",pch=20,cex=0.6) #LG33.final, Fvb6_36367174, na
lines(193576176,235.65,type="p",col="cornflowerblue",pch=20,cex=0.6) #LG33.final, Fvb6_36367270, na
lines(193888040,235.65,type="p",col="cornflowerblue",pch=20,cex=0.6) #LG33.final, Fvb6_36679134, na
lines(193944818,235.65,type="p",col="cornflowerblue",pch=20,cex=0.6) #LG33.final, Fvb6_36735912, na
lines(192812487,233.27,type="p",col="cornflowerblue",pch=20,cex=0.6) #LG33.final, Fvb6_35603581, na
lines(186651307,224.21,type="p",col="cornflowerblue",pch=20,cex=0.6) #LG33.final, Fvb6_29442401, na
lines(186478855,221.26,type="p",col="cornflowerblue",pch=20,cex=0.6) #LG33.final, Fvb6_29269949, na
lines(189164251,221.26,type="p",col="cornflowerblue",pch=20,cex=0.6) #LG33.final, Fvb6_31955345, na
lines(191396982,221.26,type="p",col="cornflowerblue",pch=20,cex=0.6) #LG33.final, Fvb6_34188076, na
lines(192093344,221.26,type="p",col="cornflowerblue",pch=20,cex=0.6) #LG33.final, Fvb6_34884438, na
lines(189170600,221.26,type="p",col="cornflowerblue",pch=20,cex=0.6) #LG33.final, Fvb6_31961694, na
lines(186478832,218.88,type="p",col="cornflowerblue",pch=20,cex=0.6) #LG33.final, Fvb6_29269926, na
lines(189170601,218.88,type="p",col="cornflowerblue",pch=20,cex=0.6) #LG33.final, Fvb6_31961695, na
lines(190744097,218.88,type="p",col="cornflowerblue",pch=20,cex=0.6) #LG33.final, Fvb6_33535191, na
lines(191051375,218.88,type="p",col="cornflowerblue",pch=20,cex=0.6) #LG33.final, Fvb6_33842469, na
lines(191864918,218.88,type="p",col="cornflowerblue",pch=20,cex=0.6) #LG33.final, Fvb6_34656012, GC: Fvb6_34655981-Fvb6_34652464
lines(192216767,218.88,type="p",col="cornflowerblue",pch=20,cex=0.6) #LG33.final, Fvb6_35007861, na
lines(192351321,218.88,type="p",col="cornflowerblue",pch=20,cex=0.6) #LG33.final, Fvb6_35142415, na
lines(192351379,218.88,type="p",col="cornflowerblue",pch=20,cex=0.6) #LG33.final, Fvb6_35142473, na
lines(192379265,218.88,type="p",col="cornflowerblue",pch=20,cex=0.6) #LG33.final, Fvb6_35170359, na
lines(186651386,218.88,type="p",col="cornflowerblue",pch=20,cex=0.6) #LG33.final, Fvb6_29442480, na
lines(186474544,218.88,type="p",col="cornflowerblue",pch=20,cex=0.6) #LG33.final, Fvb6_29265638, na
lines(186778401,218.88,type="p",col="cornflowerblue",pch=20,cex=0.6) #LG33.final, Fvb6_29569495, na
lines(186778507,218.88,type="p",col="cornflowerblue",pch=20,cex=0.6) #LG33.final, Fvb6_29569601, na
lines(186778512,218.88,type="p",col="cornflowerblue",pch=20,cex=0.6) #LG33.final, Fvb6_29569606, na
lines(192093206,218.88,type="p",col="cornflowerblue",pch=20,cex=0.6) #LG33.final, Fvb6_34884300, na
lines(192361807,218.88,type="p",col="cornflowerblue",pch=20,cex=0.6) #LG33.final, Fvb6_35152901, na
lines(172274688,216.49,type="p",col="cornflowerblue",pch=20,cex=0.6) #LG33.final, Fvb6_15065782, na
lines(172274714,216.49,type="p",col="cornflowerblue",pch=20,cex=0.6) #LG33.final, Fvb6_15065808, na
lines(188720156,216.49,type="p",col="cornflowerblue",pch=20,cex=0.6) #LG33.final, Fvb6_31511250, na
lines(188344442,216.49,type="p",col="cornflowerblue",pch=20,cex=0.6) #LG33.final, Fvb6_31135536, na
lines(188720033,216.49,type="p",col="cornflowerblue",pch=20,cex=0.6) #LG33.final, Fvb6_31511127, na
lines(172274758,216.49,type="p",col="cornflowerblue",pch=20,cex=0.6) #LG33.final, Fvb6_15065852, na
lines(188195465,211.72,type="p",col="cornflowerblue",pch=20,cex=0.6) #LG33.final, Fvb6_30986559, na
lines(188864954,211.72,type="p",col="cornflowerblue",pch=20,cex=0.6) #LG33.final, Fvb6_31656048, na
lines(187526261,206.94,type="p",col="cornflowerblue",pch=20,cex=0.6) #LG33.final, Fvb6_30317355, na
lines(186317748,204.56,type="p",col="cornflowerblue",pch=20,cex=0.6) #LG33.final, Fvb6_29108842, na
lines(186189151,204.56,type="p",col="cornflowerblue",pch=20,cex=0.6) #LG33.final, Fvb6_28980245, na
lines(185353507,204.56,type="p",col="cornflowerblue",pch=20,cex=0.6) #LG33.final, Fvb6_28144601, na
lines(186189002,204.56,type="p",col="cornflowerblue",pch=20,cex=0.6) #LG33.final, Fvb6_28980096, na
lines(186317759,204.56,type="p",col="cornflowerblue",pch=20,cex=0.6) #LG33.final, Fvb6_29108853, na
lines(186317997,204.56,type="p",col="cornflowerblue",pch=20,cex=0.6) #LG33.final, Fvb6_29109091, na
lines(184688958,199.78,type="p",col="cornflowerblue",pch=20,cex=0.6) #LG33.final, Fvb6_27480052, na
lines(185104609,199.78,type="p",col="cornflowerblue",pch=20,cex=0.6) #LG33.final, Fvb6_27895703, GC: Fvb6_27895664-Fvb6_27838290
lines(185104791,199.78,type="p",col="cornflowerblue",pch=20,cex=0.6) #LG33.final, Fvb6_27895885, GC: Fvb6_27895664-Fvb6_27838290
lines(183592376,197.4,type="p",col="cornflowerblue",pch=20,cex=0.6) #LG33.final, Fvb6_26383470, na
lines(183295531,195.01,type="p",col="cornflowerblue",pch=20,cex=0.6) #LG33.final, Fvb6_26086625, na
lines(183460128,192.63,type="p",col="cornflowerblue",pch=20,cex=0.6) #LG33.final, Fvb6_26251222, na
lines(183464656,185.43,type="p",col="cornflowerblue",pch=20,cex=0.6) #LG33.final, Fvb6_26255750, na
lines(179814691,173.29,type="p",col="cornflowerblue",pch=20,cex=0.6) #LG33.final, Fvb6_22605785, na
lines(179905553,173.29,type="p",col="cornflowerblue",pch=20,cex=0.6) #LG33.final, Fvb6_22696647, na
lines(179947497,173.29,type="p",col="cornflowerblue",pch=20,cex=0.6) #LG33.final, Fvb6_22738591, na
lines(119830947,170.91,type="p",col="cornflowerblue",pch=0,cex=1.5) #LG33.final, Fvb4_28346486, na
lines(119830947,170.91,type="p",col="cornflowerblue",pch=20,cex=0.6) #LG33.final, Fvb4_28346486, na
lines(178294397,168.52,type="p",col="cornflowerblue",pch=20,cex=0.6) #LG33.final, Fvb6_21085491, na
lines(177289756,166.14,type="p",col="cornflowerblue",pch=20,cex=0.6) #LG33.final, Fvb6_20080850, na
lines(177512930,166.14,type="p",col="cornflowerblue",pch=20,cex=0.6) #LG33.final, Fvb6_20304024, na
lines(178177795,166.14,type="p",col="cornflowerblue",pch=20,cex=0.6) #LG33.final, Fvb6_20968889, na
lines(178487393,166.14,type="p",col="cornflowerblue",pch=20,cex=0.6) #LG33.final, Fvb6_21278487, na
lines(178635022,166.14,type="p",col="cornflowerblue",pch=20,cex=0.6) #LG33.final, Fvb6_21426116, na
lines(178635029,166.14,type="p",col="cornflowerblue",pch=20,cex=0.6) #LG33.final, Fvb6_21426123, na
lines(178634993,166.14,type="p",col="cornflowerblue",pch=20,cex=0.6) #LG33.final, Fvb6_21426087, na
lines(177491166,166.14,type="p",col="cornflowerblue",pch=20,cex=0.6) #LG33.final, Fvb6_20282260, na
lines(128056064,175,type="p",col="cyan",pch=20,cex=0.6) #LG34.final, Fvb5_2077219, na
lines(146979970,175,type="p",col="cyan",pch=20,cex=0.6) #LG34.final, Fvb5_21001125, na
lines(127915701,175,type="p",col="cyan",pch=20,cex=0.6) #LG34.final, Fvb5_1936856, na
lines(129406170,182.19,type="p",col="cyan",pch=20,cex=0.6) #LG34.final, Fvb5_3427325, na
lines(129374000,184.58,type="p",col="cyan",pch=20,cex=0.6) #LG34.final, Fvb5_3395155, na
lines(129533577,184.58,type="p",col="cyan",pch=20,cex=0.6) #LG34.final, Fvb5_3554732, na
lines(129341658,186.96,type="p",col="cyan",pch=20,cex=0.6) #LG34.final, Fvb5_3362813, na
lines(131545641,196.6,type="p",col="cyan",pch=20,cex=0.6) #LG34.final, Fvb5_5566796, na
lines(131477629,196.6,type="p",col="cyan",pch=20,cex=0.6) #LG34.final, Fvb5_5498784, na
lines(132692263,201.38,type="p",col="cyan",pch=20,cex=0.6) #LG34.final, Fvb5_6713418, na
lines(132951335,206.17,type="p",col="cyan",pch=20,cex=0.6) #LG34.final, Fvb5_6972490, na
lines(132951345,206.17,type="p",col="cyan",pch=20,cex=0.6) #LG34.final, Fvb5_6972500, na
lines(168256365,150,type="p",col="cornflowerblue",pch=20,cex=0.6) #LG35.final, Fvb6_11047459, na
lines(168253168,147.62,type="p",col="cornflowerblue",pch=20,cex=0.6) #LG35.final, Fvb6_11044262, na
lines(167946811,147.62,type="p",col="cornflowerblue",pch=20,cex=0.6) #LG35.final, Fvb6_10737905, GC: Fvb6_10761613-Fvb6_10737830
lines(168755366,147.62,type="p",col="cornflowerblue",pch=20,cex=0.6) #LG35.final, Fvb6_11546460, na
lines(168454073,147.62,type="p",col="cornflowerblue",pch=20,cex=0.6) #LG35.final, Fvb6_11245167, na
lines(168253139,147.62,type="p",col="cornflowerblue",pch=20,cex=0.6) #LG35.final, Fvb6_11044233, na
lines(168279834,147.62,type="p",col="cornflowerblue",pch=20,cex=0.6) #LG35.final, Fvb6_11070928, na
lines(168280004,147.62,type="p",col="cornflowerblue",pch=20,cex=0.6) #LG35.final, Fvb6_11071098, na
lines(163675362,135.48,type="p",col="cornflowerblue",pch=20,cex=0.6) #LG35.final, Fvb6_6466456, na
lines(163685384,135.48,type="p",col="cornflowerblue",pch=20,cex=0.6) #LG35.final, Fvb6_6476478, na
lines(161579786,125.83,type="p",col="cornflowerblue",pch=20,cex=0.6) #LG35.final, Fvb6_4370880, na
lines(162334382,123.44,type="p",col="cornflowerblue",pch=20,cex=0.6) #LG35.final, Fvb6_5125476, na
lines(161400535,121.06,type="p",col="cornflowerblue",pch=20,cex=0.6) #LG35.final, Fvb6_4191629, na
lines(161579925,121.06,type="p",col="cornflowerblue",pch=20,cex=0.6) #LG35.final, Fvb6_4371019, na
lines(161419307,121.06,type="p",col="cornflowerblue",pch=20,cex=0.6) #LG35.final, Fvb6_4210401, na
lines(160166409,116.28,type="p",col="cornflowerblue",pch=20,cex=0.6) #LG35.final, Fvb6_2957503, na
lines(160198979,116.28,type="p",col="cornflowerblue",pch=20,cex=0.6) #LG35.final, Fvb6_2990073, na
lines(160170792,116.28,type="p",col="cornflowerblue",pch=20,cex=0.6) #LG35.final, Fvb6_2961886, na
lines(160178383,116.28,type="p",col="cornflowerblue",pch=20,cex=0.6) #LG35.final, Fvb6_2969477, na
lines(160170822,116.28,type="p",col="cornflowerblue",pch=20,cex=0.6) #LG35.final, Fvb6_2961916, na
lines(160186679,116.28,type="p",col="cornflowerblue",pch=20,cex=0.6) #LG35.final, Fvb6_2977773, na
lines(160199127,116.28,type="p",col="cornflowerblue",pch=20,cex=0.6) #LG35.final, Fvb6_2990221, na
lines(160199155,116.28,type="p",col="cornflowerblue",pch=20,cex=0.6) #LG35.final, Fvb6_2990249, na
lines(159179285,113.9,type="p",col="cornflowerblue",pch=20,cex=0.6) #LG35.final, Fvb6_1970379, na
lines(157502994,111.51,type="p",col="cornflowerblue",pch=20,cex=0.6) #LG35.final, Fvb6_294088, na
lines(155204538,111.51,type="p",col="cornflowerblue",pch=0,cex=1.5) #LG35.final, Fvb5_29225693, na
lines(155204538,111.51,type="p",col="cornflowerblue",pch=20,cex=0.6) #LG35.final, Fvb5_29225693, na
lines(158834896,111.51,type="p",col="cornflowerblue",pch=20,cex=0.6) #LG35.final, Fvb6_1625990, na
lines(158834897,111.51,type="p",col="cornflowerblue",pch=20,cex=0.6) #LG35.final, Fvb6_1625991, na
lines(159003254,111.51,type="p",col="cornflowerblue",pch=20,cex=0.6) #LG35.final, Fvb6_1794348, na
lines(158821826,111.51,type="p",col="cornflowerblue",pch=20,cex=0.6) #LG35.final, Fvb6_1612920, na
lines(157830110,111.51,type="p",col="cornflowerblue",pch=20,cex=0.6) #LG35.final, Fvb6_621204, na
lines(158233801,111.51,type="p",col="cornflowerblue",pch=20,cex=0.6) #LG35.final, Fvb6_1024895, na
lines(158599219,111.51,type="p",col="cornflowerblue",pch=20,cex=0.6) #LG35.final, Fvb6_1390313, na
lines(157336723,111.51,type="p",col="cornflowerblue",pch=20,cex=0.6) #LG35.final, Fvb6_127817, GC: Fvb6_704274-Fvb6_267436-Fvb6_127855-Fvb6_610176
lines(157924792,111.51,type="p",col="cornflowerblue",pch=20,cex=0.6) #LG35.final, Fvb6_715886, na
lines(158335630,108.36,type="p",col="cornflowerblue",pch=20,cex=0.6) #LG35.final, Fvb6_1126724, na
lines(158599031,101.95,type="p",col="cornflowerblue",pch=20,cex=0.6) #LG35.final, Fvb6_1390125, na
lines(195774119,160,type="p",col="red",pch=20,cex=0.6) #LG36.final, Fvb6_38565213, na
lines(195178750,160,type="p",col="red",pch=20,cex=0.6) #LG36.final, Fvb6_37969844, na
lines(195269730,160,type="p",col="red",pch=20,cex=0.6) #LG36.final, Fvb6_38060824, na
lines(194774547,160,type="p",col="red",pch=20,cex=0.6) #LG36.final, Fvb6_37565641, na
lines(195364059,160,type="p",col="red",pch=20,cex=0.6) #LG36.final, Fvb6_38155153, na
lines(195653839,160,type="p",col="red",pch=20,cex=0.6) #LG36.final, Fvb6_38444933, na
lines(194637548,160,type="p",col="red",pch=20,cex=0.6) #LG36.final, Fvb6_37428642, na
lines(195178743,160,type="p",col="red",pch=20,cex=0.6) #LG36.final, Fvb6_37969837, na
lines(195537509,160,type="p",col="red",pch=20,cex=0.6) #LG36.final, Fvb6_38328603, na
lines(195355751,160,type="p",col="red",pch=20,cex=0.6) #LG36.final, Fvb6_38146845, na
lines(194599870,157.62,type="p",col="red",pch=20,cex=0.6) #LG36.final, Fvb6_37390964, na
lines(194187562,155.23,type="p",col="red",pch=20,cex=0.6) #LG36.final, Fvb6_36978656, na
lines(194586534,155.23,type="p",col="red",pch=20,cex=0.6) #LG36.final, Fvb6_37377628, na
lines(194187527,155.23,type="p",col="red",pch=20,cex=0.6) #LG36.final, Fvb6_36978621, na
lines(193576195,148.04,type="p",col="red",pch=20,cex=0.6) #LG36.final, Fvb6_36367289, na
lines(193576126,148.04,type="p",col="red",pch=20,cex=0.6) #LG36.final, Fvb6_36367220, na
lines(193303121,143.26,type="p",col="red",pch=20,cex=0.6) #LG36.final, Fvb6_36094215, na
lines(191940124,140.87,type="p",col="red",pch=20,cex=0.6) #LG36.final, Fvb6_34731218, na
lines(191691639,140.87,type="p",col="red",pch=20,cex=0.6) #LG36.final, Fvb6_34482733, na
lines(191927641,140.87,type="p",col="red",pch=20,cex=0.6) #LG36.final, Fvb6_34718735, na
lines(191927727,140.87,type="p",col="red",pch=20,cex=0.6) #LG36.final, Fvb6_34718821, na
lines(191940204,140.87,type="p",col="red",pch=20,cex=0.6) #LG36.final, Fvb6_34731298, na
lines(191940247,140.87,type="p",col="red",pch=20,cex=0.6) #LG36.final, Fvb6_34731341, na
lines(192388358,140.87,type="p",col="red",pch=20,cex=0.6) #LG36.final, Fvb6_35179452, na
lines(192388380,140.87,type="p",col="red",pch=20,cex=0.6) #LG36.final, Fvb6_35179474, na
lines(192394231,140.87,type="p",col="red",pch=20,cex=0.6) #LG36.final, Fvb6_35185325, na
lines(193064838,140.87,type="p",col="red",pch=20,cex=0.6) #LG36.final, Fvb6_35855932, na
lines(193275361,140.87,type="p",col="red",pch=20,cex=0.6) #LG36.final, Fvb6_36066455, na
lines(191051347,140.87,type="p",col="red",pch=20,cex=0.6) #LG36.final, Fvb6_33842441, na
lines(191785255,140.87,type="p",col="red",pch=20,cex=0.6) #LG36.final, Fvb6_34576349, na
lines(193528713,140.87,type="p",col="red",pch=20,cex=0.6) #LG36.final, Fvb6_36319807, na
lines(191370663,140.87,type="p",col="red",pch=20,cex=0.6) #LG36.final, Fvb6_34161757, na
lines(190107969,136.1,type="p",col="red",pch=20,cex=0.6) #LG36.final, Fvb6_32899063, na
lines(190714073,136.1,type="p",col="red",pch=20,cex=0.6) #LG36.final, Fvb6_33505167, na
lines(190780578,136.1,type="p",col="red",pch=20,cex=0.6) #LG36.final, Fvb6_33571672, na
lines(190821663,136.1,type="p",col="red",pch=20,cex=0.6) #LG36.final, Fvb6_33612757, na
lines(190832810,136.1,type="p",col="red",pch=20,cex=0.6) #LG36.final, Fvb6_33623904, na
lines(190772343,136.1,type="p",col="red",pch=20,cex=0.6) #LG36.final, Fvb6_33563437, na
lines(190108150,136.1,type="p",col="red",pch=20,cex=0.6) #LG36.final, Fvb6_32899244, na
lines(190821448,136.1,type="p",col="red",pch=20,cex=0.6) #LG36.final, Fvb6_33612542, na
lines(189323351,133.71,type="p",col="red",pch=20,cex=0.6) #LG36.final, Fvb6_32114445, na
lines(189323126,133.71,type="p",col="red",pch=20,cex=0.6) #LG36.final, Fvb6_32114220, na
lines(189940150,133.71,type="p",col="red",pch=20,cex=0.6) #LG36.final, Fvb6_32731244, na
lines(186748874,133.71,type="p",col="red",pch=20,cex=0.6) #LG36.final, Fvb6_29539968, na
lines(189940257,133.71,type="p",col="red",pch=20,cex=0.6) #LG36.final, Fvb6_32731351, na
lines(189799462,133.71,type="p",col="red",pch=20,cex=0.6) #LG36.final, Fvb6_32590556, na
lines(189416362,133.71,type="p",col="red",pch=20,cex=0.6) #LG36.final, Fvb6_32207456, na
lines(189018513,133.71,type="p",col="red",pch=20,cex=0.6) #LG36.final, Fvb6_31809607, na
lines(172074644,131.33,type="p",col="red",pch=20,cex=0.6) #LG36.final, Fvb6_14865738, na
lines(186748840,131.33,type="p",col="red",pch=20,cex=0.6) #LG36.final, Fvb6_29539934, na
lines(186748723,131.33,type="p",col="red",pch=20,cex=0.6) #LG36.final, Fvb6_29539817, na
lines(172223527,131.33,type="p",col="red",pch=20,cex=0.6) #LG36.final, Fvb6_15014621, na
lines(188344401,128.95,type="p",col="red",pch=20,cex=0.6) #LG36.final, Fvb6_31135495, na
lines(188827070,128.95,type="p",col="red",pch=20,cex=0.6) #LG36.final, Fvb6_31618164, na
lines(188225327,128.95,type="p",col="red",pch=20,cex=0.6) #LG36.final, Fvb6_31016421, na
lines(188225423,128.95,type="p",col="red",pch=20,cex=0.6) #LG36.final, Fvb6_31016517, na
lines(188826935,128.95,type="p",col="red",pch=20,cex=0.6) #LG36.final, Fvb6_31618029, na
lines(188826959,128.95,type="p",col="red",pch=20,cex=0.6) #LG36.final, Fvb6_31618053, na
lines(188000134,124.16,type="p",col="red",pch=20,cex=0.6) #LG36.final, Fvb6_30791228, na
lines(185658678,112,type="p",col="red",pch=20,cex=0.6) #LG36.final, Fvb6_28449772, na
lines(186221112,112,type="p",col="red",pch=20,cex=0.6) #LG36.final, Fvb6_29012206, na
lines(185595515,109.56,type="p",col="red",pch=20,cex=0.6) #LG36.final, Fvb6_28386609, na
lines(198702052,100,type="p",col="cornflowerblue",pch=20,cex=0.6) #LG37.final, Fvb7_619736, na
lines(201364741,102.44,type="p",col="cornflowerblue",pch=20,cex=0.6) #LG37.final, Fvb7_3282425, na
lines(199215437,102.44,type="p",col="cornflowerblue",pch=20,cex=0.6) #LG37.final, Fvb7_1133121, na
lines(202535686,107.22,type="p",col="cornflowerblue",pch=20,cex=0.6) #LG37.final, Fvb7_4453370, na
lines(202546760,107.22,type="p",col="cornflowerblue",pch=20,cex=0.6) #LG37.final, Fvb7_4464444, na
lines(205050049,107.22,type="p",col="cornflowerblue",pch=20,cex=0.6) #LG37.final, Fvb7_6967733, na
lines(205328896,107.22,type="p",col="cornflowerblue",pch=20,cex=0.6) #LG37.final, Fvb7_7246580, GC: Fvb7_7547349-Fvb7_7567102-Fvb7_7246412
lines(202537728,107.22,type="p",col="cornflowerblue",pch=20,cex=0.6) #LG37.final, Fvb7_4455412, na
lines(205988000,109.6,type="p",col="cornflowerblue",pch=20,cex=0.6) #LG37.final, Fvb7_7905684, na
lines(207281131,119.24,type="p",col="cornflowerblue",pch=20,cex=0.6) #LG37.final, Fvb7_9198815, na
lines(207378817,119.24,type="p",col="cornflowerblue",pch=20,cex=0.6) #LG37.final, Fvb7_9296501, na
lines(207305473,119.24,type="p",col="cornflowerblue",pch=20,cex=0.6) #LG37.final, Fvb7_9223157, na
lines(208547016,121.63,type="p",col="cornflowerblue",pch=20,cex=0.6) #LG37.final, Fvb7_10464700, na
lines(208547035,121.63,type="p",col="cornflowerblue",pch=20,cex=0.6) #LG37.final, Fvb7_10464719, na
lines(208517286,121.63,type="p",col="cornflowerblue",pch=20,cex=0.6) #LG37.final, Fvb7_10434970, na
lines(208546991,121.63,type="p",col="cornflowerblue",pch=20,cex=0.6) #LG37.final, Fvb7_10464675, na
lines(208539499,121.63,type="p",col="cornflowerblue",pch=20,cex=0.6) #LG37.final, Fvb7_10457183, na
lines(208688276,124.01,type="p",col="cornflowerblue",pch=20,cex=0.6) #LG37.final, Fvb7_10605960, na
lines(210238903,126.39,type="p",col="cornflowerblue",pch=20,cex=0.6) #LG37.final, Fvb7_12156587, na
lines(210243535,126.39,type="p",col="cornflowerblue",pch=20,cex=0.6) #LG37.final, Fvb7_12161219, na
lines(210621080,126.39,type="p",col="cornflowerblue",pch=20,cex=0.6) #LG37.final, Fvb7_12538764, na
lines(210621224,126.39,type="p",col="cornflowerblue",pch=20,cex=0.6) #LG37.final, Fvb7_12538908, na
lines(209907428,126.39,type="p",col="cornflowerblue",pch=20,cex=0.6) #LG37.final, Fvb7_11825112, na
lines(211025300,131.17,type="p",col="cornflowerblue",pch=20,cex=0.6) #LG37.final, Fvb7_12942984, na
lines(210749252,133.55,type="p",col="cornflowerblue",pch=20,cex=0.6) #LG37.final, Fvb7_12666936, na
lines(210840858,133.55,type="p",col="cornflowerblue",pch=20,cex=0.6) #LG37.final, Fvb7_12758542, na
lines(211297678,133.55,type="p",col="cornflowerblue",pch=20,cex=0.6) #LG37.final, Fvb7_13215362, na
lines(211698949,133.55,type="p",col="cornflowerblue",pch=20,cex=0.6) #LG37.final, Fvb7_13616633, na
lines(213033100,133.55,type="p",col="cornflowerblue",pch=20,cex=0.6) #LG37.final, Fvb7_14950784, na
lines(213757335,133.55,type="p",col="cornflowerblue",pch=20,cex=0.6) #LG37.final, Fvb7_15675019, na
lines(214233228,133.55,type="p",col="cornflowerblue",pch=20,cex=0.6) #LG37.final, Fvb7_16150912, na
lines(214193259,133.55,type="p",col="cornflowerblue",pch=20,cex=0.6) #LG37.final, Fvb7_16110943, na
lines(214748016,135.93,type="p",col="cornflowerblue",pch=20,cex=0.6) #LG37.final, Fvb7_16665700, GC: Fvb7_17594041-Fvb7_16770318-Fvb7_17641127-Fvb7_18079564-Fvb7_18192621-Fvb7_17843687-Fvb7_18207262-Fvb7_18111530-Fvb7_16665551-Fvb7_18157463-Fvb7_18244953
lines(215998415,135.93,type="p",col="cornflowerblue",pch=20,cex=0.6) #LG37.final, Fvb7_17916099, na
lines(216025729,135.93,type="p",col="cornflowerblue",pch=20,cex=0.6) #LG37.final, Fvb7_17943413, na
lines(216069540,135.93,type="p",col="cornflowerblue",pch=20,cex=0.6) #LG37.final, Fvb7_17987224, na
lines(214521741,135.93,type="p",col="cornflowerblue",pch=20,cex=0.6) #LG37.final, Fvb7_16439425, na
lines(214403077,135.93,type="p",col="cornflowerblue",pch=20,cex=0.6) #LG37.final, Fvb7_16320761, na
lines(215676308,135.93,type="p",col="cornflowerblue",pch=20,cex=0.6) #LG37.final, Fvb7_17593992, GC: Fvb7_17594041-Fvb7_16770318-Fvb7_17641127-Fvb7_18079564-Fvb7_18192621-Fvb7_17843687-Fvb7_18207262-Fvb7_18111530-Fvb7_16665551-Fvb7_18157463-Fvb7_18244953
lines(215926088,135.93,type="p",col="cornflowerblue",pch=20,cex=0.6) #LG37.final, Fvb7_17843772, GC: Fvb7_17594041-Fvb7_16770318-Fvb7_17641127-Fvb7_18079564-Fvb7_18192621-Fvb7_17843687-Fvb7_18207262-Fvb7_18111530-Fvb7_16665551-Fvb7_18157463-Fvb7_18244953
lines(214629331,135.94,type="p",col="cornflowerblue",pch=20,cex=0.6) #LG37.final, Fvb7_16547015, na
lines(215926168,135.94,type="p",col="cornflowerblue",pch=20,cex=0.6) #LG37.final, Fvb7_17843852, GC: Fvb7_17594041-Fvb7_16770318-Fvb7_17641127-Fvb7_18079564-Fvb7_18192621-Fvb7_17843687-Fvb7_18207262-Fvb7_18111530-Fvb7_16665551-Fvb7_18157463-Fvb7_18244953
lines(214629398,135.94,type="p",col="cornflowerblue",pch=20,cex=0.6) #LG37.final, Fvb7_16547082, na
lines(215723521,135.94,type="p",col="cornflowerblue",pch=20,cex=0.6) #LG37.final, Fvb7_17641205, GC: Fvb7_17594041-Fvb7_16770318-Fvb7_17641127-Fvb7_18079564-Fvb7_18192621-Fvb7_17843687-Fvb7_18207262-Fvb7_18111530-Fvb7_16665551-Fvb7_18157463-Fvb7_18244953
lines(214761523,135.94,type="p",col="cornflowerblue",pch=20,cex=0.6) #LG37.final, Fvb7_16679207, na
lines(216258649,138.32,type="p",col="cornflowerblue",pch=20,cex=0.6) #LG37.final, Fvb7_18176333, na
lines(216457284,138.32,type="p",col="cornflowerblue",pch=20,cex=0.6) #LG37.final, Fvb7_18374968, na
lines(216786342,140.7,type="p",col="cornflowerblue",pch=20,cex=0.6) #LG37.final, Fvb7_18704026, na
lines(217379433,143.08,type="p",col="cornflowerblue",pch=20,cex=0.6) #LG37.final, Fvb7_19297117, na
lines(217379436,143.08,type="p",col="cornflowerblue",pch=20,cex=0.6) #LG37.final, Fvb7_19297120, na
lines(217379601,143.08,type="p",col="cornflowerblue",pch=20,cex=0.6) #LG37.final, Fvb7_19297285, na
lines(217898729,145.47,type="p",col="cornflowerblue",pch=20,cex=0.6) #LG37.final, Fvb7_19816413, na
lines(218592354,150.24,type="p",col="cornflowerblue",pch=20,cex=0.6) #LG37.final, Fvb7_20510038, na
lines(218592419,150.24,type="p",col="cornflowerblue",pch=20,cex=0.6) #LG37.final, Fvb7_20510103, na
lines(218592432,150.24,type="p",col="cornflowerblue",pch=20,cex=0.6) #LG37.final, Fvb7_20510116, na
lines(219727273,157.44,type="p",col="cornflowerblue",pch=20,cex=0.6) #LG37.final, Fvb7_21644957, GC: Fvb7_21644908-Fvb7_22816711-Fvb7_21825472-Fvb7_22636842-Fvb7_22959872-Fvb7_22395129
lines(220354580,157.44,type="p",col="cornflowerblue",pch=20,cex=0.6) #LG37.final, Fvb7_22272264, na
lines(214629409,250,type="p",col="cyan",pch=20,cex=0.6) #LG38.final, Fvb7_16547093, na
lines(214559711,247.56,type="p",col="cyan",pch=20,cex=0.6) #LG38.final, Fvb7_16477395, na
lines(214559744,247.56,type="p",col="cyan",pch=20,cex=0.6) #LG38.final, Fvb7_16477428, na
lines(209907525,232.87,type="p",col="cyan",pch=20,cex=0.6) #LG38.final, Fvb7_11825209, na
lines(209796091,232.87,type="p",col="cyan",pch=20,cex=0.6) #LG38.final, Fvb7_11713775, na
lines(209388293,232.87,type="p",col="cyan",pch=20,cex=0.6) #LG38.final, Fvb7_11305977, na
lines(210199922,232.87,type="p",col="cyan",pch=20,cex=0.6) #LG38.final, Fvb7_12117606, na
lines(210243482,232.86,type="p",col="cyan",pch=20,cex=0.6) #LG38.final, Fvb7_12161166, na
lines(209898772,232.86,type="p",col="cyan",pch=20,cex=0.6) #LG38.final, Fvb7_11816456, na
lines(210238771,232.86,type="p",col="cyan",pch=20,cex=0.6) #LG38.final, Fvb7_12156455, na
lines(210243483,232.86,type="p",col="cyan",pch=20,cex=0.6) #LG38.final, Fvb7_12161167, na
lines(210017858,232.86,type="p",col="cyan",pch=20,cex=0.6) #LG38.final, Fvb7_11935542, na
lines(209421631,230.48,type="p",col="cyan",pch=20,cex=0.6) #LG38.final, Fvb7_11339315, na
lines(209421681,230.48,type="p",col="cyan",pch=20,cex=0.6) #LG38.final, Fvb7_11339365, na
lines(209421709,230.48,type="p",col="cyan",pch=20,cex=0.6) #LG38.final, Fvb7_11339393, na
lines(208552146,223.29,type="p",col="cyan",pch=20,cex=0.6) #LG38.final, Fvb7_10469830, na
lines(208582877,220.91,type="p",col="cyan",pch=20,cex=0.6) #LG38.final, Fvb7_10500561, na
lines(206481526,218.52,type="p",col="cyan",pch=20,cex=0.6) #LG38.final, Fvb7_8399210, na
lines(206502303,218.52,type="p",col="cyan",pch=20,cex=0.6) #LG38.final, Fvb7_8419987, GC: Fvb7_8419936-Fvb7_8481823
lines(208517101,218.52,type="p",col="cyan",pch=20,cex=0.6) #LG38.final, Fvb7_10434785, GC: Fvb7_9296549-Fvb7_10536350-Fvb7_10605824-Fvb7_10464691-Fvb7_10434722-Fvb7_9652604
lines(208552194,218.52,type="p",col="cyan",pch=20,cex=0.6) #LG38.final, Fvb7_10469878, na
lines(208618726,218.52,type="p",col="cyan",pch=20,cex=0.6) #LG38.final, Fvb7_10536410, GC: Fvb7_9296549-Fvb7_10536350-Fvb7_10605824-Fvb7_10464691-Fvb7_10434722-Fvb7_9652604
lines(208517136,218.52,type="p",col="cyan",pch=20,cex=0.6) #LG38.final, Fvb7_10434820, GC: Fvb7_9296549-Fvb7_10536350-Fvb7_10605824-Fvb7_10464691-Fvb7_10434722-Fvb7_9652604
lines(207310443,218.52,type="p",col="cyan",pch=20,cex=0.6) #LG38.final, Fvb7_9228127, na
lines(207735066,218.52,type="p",col="cyan",pch=20,cex=0.6) #LG38.final, Fvb7_9652750, GC: Fvb7_9296549-Fvb7_10536350-Fvb7_10605824-Fvb7_10464691-Fvb7_10434722-Fvb7_9652604
lines(205572305,216.14,type="p",col="cyan",pch=20,cex=0.6) #LG38.final, Fvb7_7489989, na
lines(205574128,216.14,type="p",col="cyan",pch=20,cex=0.6) #LG38.final, Fvb7_7491812, na
lines(205785012,216.14,type="p",col="cyan",pch=20,cex=0.6) #LG38.final, Fvb7_7702696, na
lines(205730863,216.14,type="p",col="cyan",pch=20,cex=0.6) #LG38.final, Fvb7_7648547, na
lines(205649545,216.14,type="p",col="cyan",pch=20,cex=0.6) #LG38.final, Fvb7_7567229, na
lines(205094307,213.76,type="p",col="cyan",pch=20,cex=0.6) #LG38.final, Fvb7_7011991, GC: Fvb7_6942697-Fvb7_6788166-Fvb7_6727116-Fvb7_7011732
lines(204396828,213.76,type="p",col="cyan",pch=20,cex=0.6) #LG38.final, Fvb7_6314512, na
lines(204589938,213.76,type="p",col="cyan",pch=20,cex=0.6) #LG38.final, Fvb7_6507622, na
lines(204396804,213.75,type="p",col="cyan",pch=20,cex=0.6) #LG38.final, Fvb7_6314488, na
lines(202424510,211.37,type="p",col="cyan",pch=20,cex=0.6) #LG38.final, Fvb7_4342194, na
lines(202535742,211.37,type="p",col="cyan",pch=20,cex=0.6) #LG38.final, Fvb7_4453426, na
lines(199922975,208.99,type="p",col="cyan",pch=20,cex=0.6) #LG38.final, Fvb7_1840659, na
lines(201944714,208.99,type="p",col="cyan",pch=20,cex=0.6) #LG38.final, Fvb7_3862398, na
lines(201944731,208.99,type="p",col="cyan",pch=20,cex=0.6) #LG38.final, Fvb7_3862415, na
lines(201944763,208.99,type="p",col="cyan",pch=20,cex=0.6) #LG38.final, Fvb7_3862447, na
lines(200168470,208.99,type="p",col="cyan",pch=20,cex=0.6) #LG38.final, Fvb7_2086154, na
lines(200728868,204.21,type="p",col="cyan",pch=20,cex=0.6) #LG38.final, Fvb7_2646552, na
lines(200728799,204.21,type="p",col="cyan",pch=20,cex=0.6) #LG38.final, Fvb7_2646483, na
lines(200728870,204.21,type="p",col="cyan",pch=20,cex=0.6) #LG38.final, Fvb7_2646554, na
lines(200744647,204.21,type="p",col="cyan",pch=20,cex=0.6) #LG38.final, Fvb7_2662331, na
lines(201429993,201.83,type="p",col="cyan",pch=20,cex=0.6) #LG38.final, Fvb7_3347677, na
lines(201664121,201.83,type="p",col="cyan",pch=20,cex=0.6) #LG38.final, Fvb7_3581805, na
lines(220904240,100,type="p",col="red",pch=20,cex=0.6) #LG39.final, Fvb7_22821924, na
lines(220044602,97.62,type="p",col="red",pch=20,cex=0.6) #LG39.final, Fvb7_21962286, na
lines(220044603,97.62,type="p",col="red",pch=20,cex=0.6) #LG39.final, Fvb7_21962287, na
lines(220138150,97.62,type="p",col="red",pch=20,cex=0.6) #LG39.final, Fvb7_22055834, na
lines(220724071,97.62,type="p",col="red",pch=20,cex=0.6) #LG39.final, Fvb7_22641755, na
lines(220724074,97.62,type="p",col="red",pch=20,cex=0.6) #LG39.final, Fvb7_22641758, na
lines(219664782,97.62,type="p",col="red",pch=20,cex=0.6) #LG39.final, Fvb7_21582466, na
lines(220418613,97.62,type="p",col="red",pch=20,cex=0.6) #LG39.final, Fvb7_22336297, na
lines(220418617,97.62,type="p",col="red",pch=20,cex=0.6) #LG39.final, Fvb7_22336301, na
lines(220441572,97.62,type="p",col="red",pch=20,cex=0.6) #LG39.final, Fvb7_22359256, na
lines(221676442,97.62,type="p",col="red",pch=20,cex=0.6) #LG39.final, Fvb7_23594126, na
lines(220601574,94.85,type="p",col="red",pch=20,cex=0.6) #LG39.final, Fvb7_22519258, na
lines(218957292,89.28,type="p",col="red",pch=20,cex=0.6) #LG39.final, Fvb7_20874976, na
lines(216894455,80.84,type="p",col="red",pch=20,cex=0.6) #LG39.final, Fvb7_18812139, na
lines(217055407,80.84,type="p",col="red",pch=20,cex=0.6) #LG39.final, Fvb7_18973091, na
lines(217388039,80.84,type="p",col="red",pch=20,cex=0.6) #LG39.final, Fvb7_19305723, na
lines(216726503,76.07,type="p",col="red",pch=20,cex=0.6) #LG39.final, Fvb7_18644187, na
lines(216437883,73.68,type="p",col="red",pch=20,cex=0.6) #LG39.final, Fvb7_18355567, na
lines(216069641,71.3,type="p",col="red",pch=20,cex=0.6) #LG39.final, Fvb7_17987325, na
lines(216239877,71.3,type="p",col="red",pch=20,cex=0.6) #LG39.final, Fvb7_18157561, na
lines(216239852,71.3,type="p",col="red",pch=20,cex=0.6) #LG39.final, Fvb7_18157536, na
lines(215723588,68.92,type="p",col="red",pch=20,cex=0.6) #LG39.final, Fvb7_17641272, na
lines(215143549,66.53,type="p",col="red",pch=20,cex=0.6) #LG39.final, Fvb7_17061233, na
lines(214168187,66.53,type="p",col="red",pch=20,cex=0.6) #LG39.final, Fvb7_16085871, na
lines(210088466,59.34,type="p",col="red",pch=20,cex=0.6) #LG39.final, Fvb7_12006150, na
lines(210238739,59.34,type="p",col="red",pch=20,cex=0.6) #LG39.final, Fvb7_12156423, na
lines(211337041,59.34,type="p",col="red",pch=20,cex=0.6) #LG39.final, Fvb7_13254725, na
lines(211354840,59.34,type="p",col="red",pch=20,cex=0.6) #LG39.final, Fvb7_13272524, na
lines(211556698,59.34,type="p",col="red",pch=20,cex=0.6) #LG39.final, Fvb7_13474382, na
lines(211598555,59.34,type="p",col="red",pch=20,cex=0.6) #LG39.final, Fvb7_13516239, na
lines(212364714,59.34,type="p",col="red",pch=20,cex=0.6) #LG39.final, Fvb7_14282398, na
lines(211601726,59.34,type="p",col="red",pch=20,cex=0.6) #LG39.final, Fvb7_13519410, na
lines(211617177,59.34,type="p",col="red",pch=20,cex=0.6) #LG39.final, Fvb7_13534861, na
lines(211084454,59.34,type="p",col="red",pch=20,cex=0.6) #LG39.final, Fvb7_13002138, na
lines(211830082,59.34,type="p",col="red",pch=20,cex=0.6) #LG39.final, Fvb7_13747766, na
lines(209702176,56.95,type="p",col="red",pch=20,cex=0.6) #LG39.final, Fvb7_11619860, na
lines(208517226,49.76,type="p",col="red",pch=20,cex=0.6) #LG39.final, Fvb7_10434910, na
lines(206663210,47.38,type="p",col="red",pch=20,cex=0.6) #LG39.final, Fvb7_8580894, na
lines(203159727,47.37,type="p",col="red",pch=20,cex=0.6) #LG39.final, Fvb7_5077411, na
lines(207310351,42.6,type="p",col="red",pch=20,cex=0.6) #LG39.final, Fvb7_9228035, na
lines(206132987,40.21,type="p",col="red",pch=20,cex=0.6) #LG39.final, Fvb7_8050671, na
lines(205050101,37.83,type="p",col="red",pch=20,cex=0.6) #LG39.final, Fvb7_6967785, na
lines(205089094,37.83,type="p",col="red",pch=20,cex=0.6) #LG39.final, Fvb7_7006778, na
lines(79180441,378.84,type="p",pch="|")
lines(73859091.5,66.1,type="p",pch="|")
lines(75983696,162.835,type="p",pch="|")
lines(76168447,264.24,type="p",pch="|")
lines(115830280,359.5,type="p",pch="|")
lines(116504591.5,70.695,type="p",pch="|")
lines(134441178,214.42,type="p",pch="|")
lines(173022561,156.88,type="p",pch="|")
lines(184256147,104.78,type="p",pch="|")
lines(427559,600,type="p",col="cornflowerblue",pch=20,cex=0.6) #LG1.final, Fvb1_427559, na
lines(1438471,600,type="p",col="cornflowerblue",pch=20,cex=0.6) #LG1.final, Fvb1_1438471, na
lines(283260,600,type="p",col="cornflowerblue",pch=20,cex=0.6) #LG1.final, Fvb1_283260, na
lines(1369887,600,type="p",col="cornflowerblue",pch=20,cex=0.6) #LG1.final, Fvb1_1369887, GC: Fvb1_1369793-Fvb1_498821-Fvb1_896331-Fvb1_427431-Fvb1_486812-Fvb1_482636-Fvb1_1164560-Fvb1_1390773
lines(2067764,602.38,type="p",col="cornflowerblue",pch=20,cex=0.6) #LG1.final, Fvb1_2067764, na
lines(2301245,602.38,type="p",col="cornflowerblue",pch=20,cex=0.6) #LG1.final, Fvb1_2301245, na
lines(2394418,602.38,type="p",col="cornflowerblue",pch=20,cex=0.6) #LG1.final, Fvb1_2394418, na
lines(2455084,602.38,type="p",col="cornflowerblue",pch=20,cex=0.6) #LG1.final, Fvb1_2455084, na
lines(2525389,602.38,type="p",col="cornflowerblue",pch=20,cex=0.6) #LG1.final, Fvb1_2525389, na
lines(2449296,602.38,type="p",col="cornflowerblue",pch=20,cex=0.6) #LG1.final, Fvb1_2449296, na
lines(2082860,602.38,type="p",col="cornflowerblue",pch=20,cex=0.6) #LG1.final, Fvb1_2082860, na
lines(2394465,602.38,type="p",col="cornflowerblue",pch=20,cex=0.6) #LG1.final, Fvb1_2394465, na
lines(3209771,604.77,type="p",col="cornflowerblue",pch=20,cex=0.6) #LG1.final, Fvb1_3209771, na
lines(3672814,604.77,type="p",col="cornflowerblue",pch=20,cex=0.6) #LG1.final, Fvb1_3672814, na
lines(4160581,604.77,type="p",col="cornflowerblue",pch=20,cex=0.6) #LG1.final, Fvb1_4160581, na
lines(3913351,604.77,type="p",col="cornflowerblue",pch=20,cex=0.6) #LG1.final, Fvb1_3913351, na
lines(4192333,604.77,type="p",col="cornflowerblue",pch=20,cex=0.6) #LG1.final, Fvb1_4192333, na
lines(4160564,604.77,type="p",col="cornflowerblue",pch=20,cex=0.6) #LG1.final, Fvb1_4160564, na
lines(4675604,607.15,type="p",col="cornflowerblue",pch=20,cex=0.6) #LG1.final, Fvb1_4675604, na
lines(5093507,607.15,type="p",col="cornflowerblue",pch=20,cex=0.6) #LG1.final, Fvb1_5093507, na
lines(204348182,607.15,type="p",col="cornflowerblue",pch=0,cex=1.5) #LG1.final, Fvb7_6265866, na
lines(204348182,607.15,type="p",col="cornflowerblue",pch=20,cex=0.6) #LG1.final, Fvb7_6265866, na
lines(5471823,607.15,type="p",col="cornflowerblue",pch=20,cex=0.6) #LG1.final, Fvb1_5471823, na
lines(5329053,607.15,type="p",col="cornflowerblue",pch=20,cex=0.6) #LG1.final, Fvb1_5329053, na
lines(5065440,607.15,type="p",col="cornflowerblue",pch=20,cex=0.6) #LG1.final, Fvb1_5065440, na
lines(6569746,609.53,type="p",col="cornflowerblue",pch=20,cex=0.6) #LG1.final, Fvb1_6569746, na
lines(6546675,609.53,type="p",col="cornflowerblue",pch=20,cex=0.6) #LG1.final, Fvb1_6546675, na
lines(7105168,611.92,type="p",col="cornflowerblue",pch=20,cex=0.6) #LG1.final, Fvb1_7105168, na
lines(7606068,614.3,type="p",col="cornflowerblue",pch=20,cex=0.6) #LG1.final, Fvb1_7606068, na
lines(7256996,614.3,type="p",col="cornflowerblue",pch=20,cex=0.6) #LG1.final, Fvb1_7256996, na
lines(7889936,616.68,type="p",col="cornflowerblue",pch=20,cex=0.6) #LG1.final, Fvb1_7889936, na
lines(7911009,616.68,type="p",col="cornflowerblue",pch=20,cex=0.6) #LG1.final, Fvb1_7911009, na
lines(8205453,616.68,type="p",col="cornflowerblue",pch=20,cex=0.6) #LG1.final, Fvb1_8205453, na
lines(8233789,616.68,type="p",col="cornflowerblue",pch=20,cex=0.6) #LG1.final, Fvb1_8233789, na
lines(8315323,619.07,type="p",col="cornflowerblue",pch=20,cex=0.6) #LG1.final, Fvb1_8315323, na
lines(9474500,626.27,type="p",col="cornflowerblue",pch=20,cex=0.6) #LG1.final, Fvb1_9474500, na
lines(9481958,628.65,type="p",col="cornflowerblue",pch=20,cex=0.6) #LG1.final, Fvb1_9481958, na
lines(9481975,628.65,type="p",col="cornflowerblue",pch=20,cex=0.6) #LG1.final, Fvb1_9481975, na
lines(9561441,628.65,type="p",col="cornflowerblue",pch=20,cex=0.6) #LG1.final, Fvb1_9561441, na
lines(9950065,628.65,type="p",col="cornflowerblue",pch=20,cex=0.6) #LG1.final, Fvb1_9950065, na
lines(10575253,628.65,type="p",col="cornflowerblue",pch=20,cex=0.6) #LG1.final, Fvb1_10575253, na
lines(11510394,628.65,type="p",col="cornflowerblue",pch=20,cex=0.6) #LG1.final, Fvb1_11510394, na
lines(9481943,628.65,type="p",col="cornflowerblue",pch=20,cex=0.6) #LG1.final, Fvb1_9481943, na
lines(10188743,628.65,type="p",col="cornflowerblue",pch=20,cex=0.6) #LG1.final, Fvb1_10188743, na
lines(10462291,631.03,type="p",col="cornflowerblue",pch=20,cex=0.6) #LG1.final, Fvb1_10462291, na
lines(9950120,635.82,type="p",col="cornflowerblue",pch=20,cex=0.6) #LG1.final, Fvb1_9950120, na
lines(10865981,644.05,type="p",col="cornflowerblue",pch=20,cex=0.6) #LG1.final, Fvb1_10865981, na
lines(16897142,655.13,type="p",col="cornflowerblue",pch=20,cex=0.6) #LG1.final, Fvb1_16897142, na
lines(18787790,667.27,type="p",col="cornflowerblue",pch=20,cex=0.6) #LG1.final, Fvb1_18787790, na
lines(18787775,667.27,type="p",col="cornflowerblue",pch=20,cex=0.6) #LG1.final, Fvb1_18787775, na
lines(111483493,667.27,type="p",col="cornflowerblue",pch=0,cex=1.5) #LG1.final, Fvb4_19999032, na
lines(111483493,667.27,type="p",col="cornflowerblue",pch=20,cex=0.6) #LG1.final, Fvb4_19999032, na
lines(16255750,669.65,type="p",col="cornflowerblue",pch=20,cex=0.6) #LG1.final, Fvb1_16255750, na
lines(19313141,674.51,type="p",col="cornflowerblue",pch=20,cex=0.6) #LG1.final, Fvb1_19313141, na
lines(19315234,674.51,type="p",col="cornflowerblue",pch=20,cex=0.6) #LG1.final, Fvb1_19315234, na
lines(8299978,900,type="p",col="black",pch=20,cex=0.6) #LG1.final, Fvb1_8299978, na
lines(190252725,800,type="p",col="blue",pch=0,cex=1.5) #LG2.final, Fvb6_33043819, na
lines(190252725,800,type="p",col="blue",pch=20,cex=0.6) #LG2.final, Fvb6_33043819, na
lines(361355,829.97,type="p",col="blue",pch=20,cex=0.6) #LG2.final, Fvb1_361355, na
lines(390932,829.97,type="p",col="blue",pch=20,cex=0.6) #LG2.final, Fvb1_390932, na
lines(458700,829.97,type="p",col="blue",pch=20,cex=0.6) #LG2.final, Fvb1_458700, na
lines(1390867,829.97,type="p",col="blue",pch=20,cex=0.6) #LG2.final, Fvb1_1390867, na
lines(1687425,834.75,type="p",col="blue",pch=20,cex=0.6) #LG2.final, Fvb1_1687425, na
lines(2892974,839.55,type="p",col="blue",pch=20,cex=0.6) #LG2.final, Fvb1_2892974, na
lines(5421658,851.71,type="p",col="blue",pch=20,cex=0.6) #LG2.final, Fvb1_5421658, na
lines(3632117,854.09,type="p",col="blue",pch=20,cex=0.6) #LG2.final, Fvb1_3632117, na
lines(5417998,858.87,type="p",col="blue",pch=20,cex=0.6) #LG2.final, Fvb1_5417998, na
lines(3382269,861.26,type="p",col="blue",pch=20,cex=0.6) #LG2.final, Fvb1_3382269, na
lines(5500584,861.26,type="p",col="blue",pch=20,cex=0.6) #LG2.final, Fvb1_5500584, na
lines(4839535,861.26,type="p",col="blue",pch=20,cex=0.6) #LG2.final, Fvb1_4839535, na
lines(5421625,861.26,type="p",col="blue",pch=20,cex=0.6) #LG2.final, Fvb1_5421625, na
lines(40569973,861.26,type="p",col="blue",pch=0,cex=1.5) #LG2.final, Fvb2_15176462, na
lines(40569973,861.26,type="p",col="blue",pch=20,cex=0.6) #LG2.final, Fvb2_15176462, na
lines(3631985,861.26,type="p",col="blue",pch=20,cex=0.6) #LG2.final, Fvb1_3631985, na
lines(3632132,861.26,type="p",col="blue",pch=20,cex=0.6) #LG2.final, Fvb1_3632132, na
lines(5500439,863.64,type="p",col="blue",pch=20,cex=0.6) #LG2.final, Fvb1_5500439, na
lines(5500487,863.64,type="p",col="blue",pch=20,cex=0.6) #LG2.final, Fvb1_5500487, na
lines(5538573,866.02,type="p",col="blue",pch=20,cex=0.6) #LG2.final, Fvb1_5538573, na
lines(6112928,870.8,type="p",col="blue",pch=20,cex=0.6) #LG2.final, Fvb1_6112928, na
lines(6162526,873.19,type="p",col="blue",pch=20,cex=0.6) #LG2.final, Fvb1_6162526, na
lines(6294052,873.19,type="p",col="blue",pch=20,cex=0.6) #LG2.final, Fvb1_6294052, na
lines(6583588,875.57,type="p",col="blue",pch=20,cex=0.6) #LG2.final, Fvb1_6583588, na
lines(7525490,877.95,type="p",col="blue",pch=20,cex=0.6) #LG2.final, Fvb1_7525490, na
lines(7719821,877.95,type="p",col="blue",pch=20,cex=0.6) #LG2.final, Fvb1_7719821, na
lines(9474562,880.34,type="p",col="blue",pch=20,cex=0.6) #LG2.final, Fvb1_9474562, na
lines(9633827,880.34,type="p",col="blue",pch=20,cex=0.6) #LG2.final, Fvb1_9633827, na
lines(7256937,882.72,type="p",col="blue",pch=20,cex=0.6) #LG2.final, Fvb1_7256937, na
lines(9926606,887.5,type="p",col="blue",pch=20,cex=0.6) #LG2.final, Fvb1_9926606, na
lines(10575185,887.5,type="p",col="blue",pch=20,cex=0.6) #LG2.final, Fvb1_10575185, na
lines(10953588,887.5,type="p",col="blue",pch=20,cex=0.6) #LG2.final, Fvb1_10953588, na
lines(11252052,887.5,type="p",col="blue",pch=20,cex=0.6) #LG2.final, Fvb1_11252052, na
lines(11510406,887.5,type="p",col="blue",pch=20,cex=0.6) #LG2.final, Fvb1_11510406, na
lines(11033964,887.5,type="p",col="blue",pch=20,cex=0.6) #LG2.final, Fvb1_11033964, na
lines(11510561,887.5,type="p",col="blue",pch=20,cex=0.6) #LG2.final, Fvb1_11510561, na
lines(522048,500,type="p",col="red",pch=20,cex=0.6) #LG3.final, Fvb1_522048, na
lines(367995,500,type="p",col="red",pch=20,cex=0.6) #LG3.final, Fvb1_367995, na
lines(390873,500,type="p",col="red",pch=20,cex=0.6) #LG3.final, Fvb1_390873, na
lines(729041,500,type="p",col="red",pch=20,cex=0.6) #LG3.final, Fvb1_729041, na
lines(2001690,504.78,type="p",col="red",pch=20,cex=0.6) #LG3.final, Fvb1_2001690, na
lines(918907,507.16,type="p",col="red",pch=20,cex=0.6) #LG3.final, Fvb1_918907, na
lines(1722584,509.54,type="p",col="red",pch=20,cex=0.6) #LG3.final, Fvb1_1722584, na
lines(1390792,509.54,type="p",col="red",pch=20,cex=0.6) #LG3.final, Fvb1_1390792, na
lines(2018692,511.93,type="p",col="red",pch=20,cex=0.6) #LG3.final, Fvb1_2018692, na
lines(2394456,511.93,type="p",col="red",pch=20,cex=0.6) #LG3.final, Fvb1_2394456, na
lines(2394293,511.93,type="p",col="red",pch=20,cex=0.6) #LG3.final, Fvb1_2394293, na
lines(3417424,521.57,type="p",col="red",pch=20,cex=0.6) #LG3.final, Fvb1_3417424, na
lines(3499541,521.57,type="p",col="red",pch=20,cex=0.6) #LG3.final, Fvb1_3499541, na
lines(4839569,750,type="p",col="cyan",pch=20,cex=0.6) #LG4.final, Fvb1_4839569, na
lines(3566434,745.22,type="p",col="cyan",pch=20,cex=0.6) #LG4.final, Fvb1_3566434, na
lines(3631871,742.84,type="p",col="cyan",pch=20,cex=0.6) #LG4.final, Fvb1_3631871, na
lines(3631864,742.84,type="p",col="cyan",pch=20,cex=0.6) #LG4.final, Fvb1_3631864, na
lines(5947784,740.46,type="p",col="cyan",pch=20,cex=0.6) #LG4.final, Fvb1_5947784, na
lines(5997401,740.46,type="p",col="cyan",pch=20,cex=0.6) #LG4.final, Fvb1_5997401, na
lines(6162616,740.46,type="p",col="cyan",pch=20,cex=0.6) #LG4.final, Fvb1_6162616, na
lines(5846707,740.46,type="p",col="cyan",pch=20,cex=0.6) #LG4.final, Fvb1_5846707, na
lines(5846718,740.46,type="p",col="cyan",pch=20,cex=0.6) #LG4.final, Fvb1_5846718, na
lines(6915002,740.46,type="p",col="cyan",pch=20,cex=0.6) #LG4.final, Fvb1_6915002, na
lines(6546709,740.46,type="p",col="cyan",pch=20,cex=0.6) #LG4.final, Fvb1_6546709, na
lines(6546744,740.46,type="p",col="cyan",pch=20,cex=0.6) #LG4.final, Fvb1_6546744, na
lines(5994108,740.46,type="p",col="cyan",pch=20,cex=0.6) #LG4.final, Fvb1_5994108, na
lines(6162601,740.46,type="p",col="cyan",pch=20,cex=0.6) #LG4.final, Fvb1_6162601, na
lines(5705310,738.07,type="p",col="cyan",pch=20,cex=0.6) #LG4.final, Fvb1_5705310, na
lines(447074,728.43,type="p",col="cyan",pch=20,cex=0.6) #LG4.final, Fvb1_447074, GC: Fvb1_427431-Fvb1_447084
lines(645784,726.04,type="p",col="cyan",pch=20,cex=0.6) #LG4.final, Fvb1_645784, na
lines(1036292,726.04,type="p",col="cyan",pch=20,cex=0.6) #LG4.final, Fvb1_1036292, na
lines(1369970,726.04,type="p",col="cyan",pch=20,cex=0.6) #LG4.final, Fvb1_1369970, na
lines(1904710,726.04,type="p",col="cyan",pch=20,cex=0.6) #LG4.final, Fvb1_1904710, na
lines(2891500,726.04,type="p",col="cyan",pch=20,cex=0.6) #LG4.final, Fvb1_2891500, na
lines(499006,726.04,type="p",col="cyan",pch=20,cex=0.6) #LG4.final, Fvb1_499006, na
lines(938072,726.04,type="p",col="cyan",pch=20,cex=0.6) #LG4.final, Fvb1_938072, na
lines(1588673,726.04,type="p",col="cyan",pch=20,cex=0.6) #LG4.final, Fvb1_1588673, na
lines(2455281,726.04,type="p",col="cyan",pch=20,cex=0.6) #LG4.final, Fvb1_2455281, na
lines(2636277,726.04,type="p",col="cyan",pch=20,cex=0.6) #LG4.final, Fvb1_2636277, na
lines(1339388,723.65,type="p",col="cyan",pch=20,cex=0.6) #LG4.final, Fvb1_1339388, na
lines(2301273,718.87,type="p",col="cyan",pch=20,cex=0.6) #LG4.final, Fvb1_2301273, na
lines(2449164,718.87,type="p",col="cyan",pch=20,cex=0.6) #LG4.final, Fvb1_2449164, na
lines(2816572,718.87,type="p",col="cyan",pch=20,cex=0.6) #LG4.final, Fvb1_2816572, na
lines(2816573,718.87,type="p",col="cyan",pch=20,cex=0.6) #LG4.final, Fvb1_2816573, na
lines(1722630,716.43,type="p",col="cyan",pch=20,cex=0.6) #LG4.final, Fvb1_1722630, na
lines(153096791,800,type="p",col="cyan",pch=20,cex=0.6) #LG5.final, Fvb5_27117946, na
lines(154416881,800,type="p",col="cyan",pch=20,cex=0.6) #LG5.final, Fvb5_28438036, GC: Fvb5_28429500-Fvb5_28438015
lines(153096832,800,type="p",col="cyan",pch=20,cex=0.6) #LG5.final, Fvb5_27117987, na
lines(152908129,792.8,type="p",col="cyan",pch=20,cex=0.6) #LG5.final, Fvb5_26929284, na
lines(1654020,790.42,type="p",col="cyan",pch=0,cex=1.5) #LG5.final, Fvb1_1654020, na
lines(1654020,790.42,type="p",col="cyan",pch=20,cex=0.6) #LG5.final, Fvb1_1654020, na
lines(152024892,790.42,type="p",col="cyan",pch=20,cex=0.6) #LG5.final, Fvb5_26046047, na
lines(1653939,790.42,type="p",col="cyan",pch=0,cex=1.5) #LG5.final, Fvb1_1653939, na
lines(1653939,790.42,type="p",col="cyan",pch=20,cex=0.6) #LG5.final, Fvb1_1653939, na
lines(1653945,790.42,type="p",col="cyan",pch=0,cex=1.5) #LG5.final, Fvb1_1653945, na
lines(1653945,790.42,type="p",col="cyan",pch=20,cex=0.6) #LG5.final, Fvb1_1653945, na
lines(1653949,790.42,type="p",col="cyan",pch=0,cex=1.5) #LG5.final, Fvb1_1653949, na
lines(1653949,790.42,type="p",col="cyan",pch=20,cex=0.6) #LG5.final, Fvb1_1653949, na
lines(1654021,790.42,type="p",col="cyan",pch=0,cex=1.5) #LG5.final, Fvb1_1654021, na
lines(1654021,790.42,type="p",col="cyan",pch=20,cex=0.6) #LG5.final, Fvb1_1654021, na
lines(1654048,790.42,type="p",col="cyan",pch=0,cex=1.5) #LG5.final, Fvb1_1654048, na
lines(1654048,790.42,type="p",col="cyan",pch=20,cex=0.6) #LG5.final, Fvb1_1654048, na
lines(1654049,790.42,type="p",col="cyan",pch=0,cex=1.5) #LG5.final, Fvb1_1654049, na
lines(1654049,790.42,type="p",col="cyan",pch=20,cex=0.6) #LG5.final, Fvb1_1654049, na
lines(152239949,790.42,type="p",col="cyan",pch=20,cex=0.6) #LG5.final, Fvb5_26261104, na
lines(151540773,788.03,type="p",col="cyan",pch=20,cex=0.6) #LG5.final, Fvb5_25561928, na
lines(148412501,784.46,type="p",col="cyan",pch=20,cex=0.6) #LG5.final, Fvb5_22433656, na
lines(148400923,780.88,type="p",col="cyan",pch=20,cex=0.6) #LG5.final, Fvb5_22422078, na
lines(150686532,780.88,type="p",col="cyan",pch=20,cex=0.6) #LG5.final, Fvb5_24707687, na
lines(150730464,780.88,type="p",col="cyan",pch=20,cex=0.6) #LG5.final, Fvb5_24751619, na
lines(150988339,780.88,type="p",col="cyan",pch=20,cex=0.6) #LG5.final, Fvb5_25009494, na
lines(150730543,780.88,type="p",col="cyan",pch=20,cex=0.6) #LG5.final, Fvb5_24751698, na
lines(151072861,780.88,type="p",col="cyan",pch=20,cex=0.6) #LG5.final, Fvb5_25094016, na
lines(150061797,780.88,type="p",col="cyan",pch=20,cex=0.6) #LG5.final, Fvb5_24082952, na
lines(147928897,776.1,type="p",col="cyan",pch=20,cex=0.6) #LG5.final, Fvb5_21950052, na
lines(146978880,773.71,type="p",col="cyan",pch=20,cex=0.6) #LG5.final, Fvb5_21000035, na
lines(144180211,771.33,type="p",col="cyan",pch=20,cex=0.6) #LG5.final, Fvb5_18201366, na
lines(145547374,771.33,type="p",col="cyan",pch=20,cex=0.6) #LG5.final, Fvb5_19568529, na
lines(145577279,771.33,type="p",col="cyan",pch=20,cex=0.6) #LG5.final, Fvb5_19598434, na
lines(146234778,771.33,type="p",col="cyan",pch=20,cex=0.6) #LG5.final, Fvb5_20255933, na
lines(145547229,771.33,type="p",col="cyan",pch=20,cex=0.6) #LG5.final, Fvb5_19568384, na
lines(143628691,768.94,type="p",col="cyan",pch=20,cex=0.6) #LG5.final, Fvb5_17649846, na
lines(143734583,768.94,type="p",col="cyan",pch=20,cex=0.6) #LG5.final, Fvb5_17755738, na
lines(143795835,768.94,type="p",col="cyan",pch=20,cex=0.6) #LG5.final, Fvb5_17816990, na
lines(138100053,764.17,type="p",col="cyan",pch=20,cex=0.6) #LG5.final, Fvb5_12121208, na
lines(138702118,764.17,type="p",col="cyan",pch=20,cex=0.6) #LG5.final, Fvb5_12723273, na
lines(140815490,764.17,type="p",col="cyan",pch=20,cex=0.6) #LG5.final, Fvb5_14836645, na
lines(140987838,764.17,type="p",col="cyan",pch=20,cex=0.6) #LG5.final, Fvb5_15008993, na
lines(141008045,764.17,type="p",col="cyan",pch=20,cex=0.6) #LG5.final, Fvb5_15029200, na
lines(138639862,764.17,type="p",col="cyan",pch=20,cex=0.6) #LG5.final, Fvb5_12661017, na
lines(141007979,764.17,type="p",col="cyan",pch=20,cex=0.6) #LG5.final, Fvb5_15029134, na
lines(138243568,761.78,type="p",col="cyan",pch=20,cex=0.6) #LG5.final, Fvb5_12264723, na
lines(138198503,761.78,type="p",col="cyan",pch=20,cex=0.6) #LG5.final, Fvb5_12219658, na
lines(139550994,757.01,type="p",col="cyan",pch=20,cex=0.6) #LG5.final, Fvb5_13572149, na
lines(139550883,754.62,type="p",col="cyan",pch=20,cex=0.6) #LG5.final, Fvb5_13572038, na
lines(139550909,754.62,type="p",col="cyan",pch=20,cex=0.6) #LG5.final, Fvb5_13572064, na
lines(139551101,754.62,type="p",col="cyan",pch=20,cex=0.6) #LG5.final, Fvb5_13572256, na
lines(136958076,754.62,type="p",col="cyan",pch=20,cex=0.6) #LG5.final, Fvb5_10979231, na
lines(137126529,754.62,type="p",col="cyan",pch=20,cex=0.6) #LG5.final, Fvb5_11147684, na
lines(136259435,752.24,type="p",col="cyan",pch=20,cex=0.6) #LG5.final, Fvb5_10280590, na
lines(136123643,752.24,type="p",col="cyan",pch=20,cex=0.6) #LG5.final, Fvb5_10144798, na
lines(135063272,747.46,type="p",col="cyan",pch=20,cex=0.6) #LG5.final, Fvb5_9084427, na
lines(135484640,747.46,type="p",col="cyan",pch=20,cex=0.6) #LG5.final, Fvb5_9505795, na
lines(135756236,745.08,type="p",col="cyan",pch=20,cex=0.6) #LG5.final, Fvb5_9777391, na
lines(134872434,742.23,type="p",col="cyan",pch=20,cex=0.6) #LG5.final, Fvb5_8893589, na
lines(133897852,731.06,type="p",col="cyan",pch=20,cex=0.6) #LG5.final, Fvb5_7919007, na
lines(133880107,728.22,type="p",col="cyan",pch=20,cex=0.6) #LG5.final, Fvb5_7901262, na
lines(133880253,728.22,type="p",col="cyan",pch=20,cex=0.6) #LG5.final, Fvb5_7901408, na
lines(133661435,725.83,type="p",col="cyan",pch=20,cex=0.6) #LG5.final, Fvb5_7682590, na
lines(132791664,721.05,type="p",col="cyan",pch=20,cex=0.6) #LG5.final, Fvb5_6812819, na
lines(130721408,718.67,type="p",col="cyan",pch=20,cex=0.6) #LG5.final, Fvb5_4742563, na
lines(127859082,716.28,type="p",col="cyan",pch=20,cex=0.6) #LG5.final, Fvb5_1880237, na
lines(129406146,716.28,type="p",col="cyan",pch=20,cex=0.6) #LG5.final, Fvb5_3427301, na
lines(129809383,716.28,type="p",col="cyan",pch=20,cex=0.6) #LG5.final, Fvb5_3830538, na
lines(127732321,716.28,type="p",col="cyan",pch=20,cex=0.6) #LG5.final, Fvb5_1753476, na
lines(130549547,716.28,type="p",col="cyan",pch=20,cex=0.6) #LG5.final, Fvb5_4570702, na
lines(127732334,716.28,type="p",col="cyan",pch=20,cex=0.6) #LG5.final, Fvb5_1753489, na
lines(128902726,716.28,type="p",col="cyan",pch=20,cex=0.6) #LG5.final, Fvb5_2923881, na
lines(130156440,716.28,type="p",col="cyan",pch=20,cex=0.6) #LG5.final, Fvb5_4177595, na
lines(129803265,713.9,type="p",col="cyan",pch=20,cex=0.6) #LG5.final, Fvb5_3824420, na
lines(127442687,709.12,type="p",col="cyan",pch=20,cex=0.6) #LG5.final, Fvb5_1463842, na
lines(127640543,709.12,type="p",col="cyan",pch=20,cex=0.6) #LG5.final, Fvb5_1661698, na
lines(126254853,709.12,type="p",col="cyan",pch=20,cex=0.6) #LG5.final, Fvb5_276008, na
lines(127078888,709.12,type="p",col="cyan",pch=20,cex=0.6) #LG5.final, Fvb5_1100043, na
lines(126138468,706.74,type="p",col="cyan",pch=20,cex=0.6) #LG5.final, Fvb5_159623, na
lines(126228037,706.74,type="p",col="cyan",pch=20,cex=0.6) #LG5.final, Fvb5_249192, na
lines(126282758,706.74,type="p",col="cyan",pch=20,cex=0.6) #LG5.final, Fvb5_303913, na
lines(127046944,706.74,type="p",col="cyan",pch=20,cex=0.6) #LG5.final, Fvb5_1068099, na
lines(127046974,706.74,type="p",col="cyan",pch=20,cex=0.6) #LG5.final, Fvb5_1068129, na
lines(126708614,706.74,type="p",col="cyan",pch=20,cex=0.6) #LG5.final, Fvb5_729769, na
lines(126708712,706.74,type="p",col="cyan",pch=20,cex=0.6) #LG5.final, Fvb5_729867, na
lines(126254729,704.36,type="p",col="cyan",pch=20,cex=0.6) #LG5.final, Fvb5_275884, na
lines(212554541,536,type="p",col="red",pch=0,cex=1.5) #LG6.final, Fvb7_14472225, na
lines(212554541,536,type="p",col="red",pch=20,cex=0.6) #LG6.final, Fvb7_14472225, na
lines(4402269,538.44,type="p",col="red",pch=20,cex=0.6) #LG6.final, Fvb1_4402269, na
lines(4257217,538.44,type="p",col="red",pch=20,cex=0.6) #LG6.final, Fvb1_4257217, na
lines(4682701,540.83,type="p",col="red",pch=20,cex=0.6) #LG6.final, Fvb1_4682701, na
lines(5798140,550.48,type="p",col="red",pch=20,cex=0.6) #LG6.final, Fvb1_5798140, na
lines(5930477,552.86,type="p",col="red",pch=20,cex=0.6) #LG6.final, Fvb1_5930477, na
lines(5106031,552.86,type="p",col="red",pch=20,cex=0.6) #LG6.final, Fvb1_5106031, na
lines(6510029,552.86,type="p",col="red",pch=20,cex=0.6) #LG6.final, Fvb1_6510029, na
lines(5905524,552.86,type="p",col="red",pch=20,cex=0.6) #LG6.final, Fvb1_5905524, na
lines(5930535,552.86,type="p",col="red",pch=20,cex=0.6) #LG6.final, Fvb1_5930535, na
lines(6628745,552.86,type="p",col="red",pch=20,cex=0.6) #LG6.final, Fvb1_6628745, na
lines(6230563,552.86,type="p",col="red",pch=20,cex=0.6) #LG6.final, Fvb1_6230563, na
lines(6759485,555.24,type="p",col="red",pch=20,cex=0.6) #LG6.final, Fvb1_6759485, na
lines(7605999,557.63,type="p",col="red",pch=20,cex=0.6) #LG6.final, Fvb1_7605999, na
lines(7256900,557.63,type="p",col="red",pch=20,cex=0.6) #LG6.final, Fvb1_7256900, na
lines(7724378,560.02,type="p",col="red",pch=20,cex=0.6) #LG6.final, Fvb1_7724378, na
lines(9561513,567.21,type="p",col="red",pch=20,cex=0.6) #LG6.final, Fvb1_9561513, na
lines(10175281,576.87,type="p",col="red",pch=20,cex=0.6) #LG6.final, Fvb1_10175281, na
lines(10462437,581.66,type="p",col="red",pch=20,cex=0.6) #LG6.final, Fvb1_10462437, na
lines(10677780,584.05,type="p",col="red",pch=20,cex=0.6) #LG6.final, Fvb1_10677780, na
lines(10677785,584.05,type="p",col="red",pch=20,cex=0.6) #LG6.final, Fvb1_10677785, na
lines(10953663,586.43,type="p",col="red",pch=20,cex=0.6) #LG6.final, Fvb1_10953663, na
lines(12180568,586.43,type="p",col="red",pch=20,cex=0.6) #LG6.final, Fvb1_12180568, na
lines(12186461,586.43,type="p",col="red",pch=20,cex=0.6) #LG6.final, Fvb1_12186461, na
lines(11873330,586.43,type="p",col="red",pch=20,cex=0.6) #LG6.final, Fvb1_11873330, na
lines(12568157,586.43,type="p",col="red",pch=20,cex=0.6) #LG6.final, Fvb1_12568157, na
lines(12186418,588.81,type="p",col="red",pch=20,cex=0.6) #LG6.final, Fvb1_12186418, na
lines(17580299,596,type="p",col="red",pch=20,cex=0.6) #LG6.final, Fvb1_17580299, na
lines(17450482,596,type="p",col="red",pch=20,cex=0.6) #LG6.final, Fvb1_17450482, na
lines(19004685,598.39,type="p",col="red",pch=20,cex=0.6) #LG6.final, Fvb1_19004685, na
lines(19004746,598.39,type="p",col="red",pch=20,cex=0.6) #LG6.final, Fvb1_19004746, na
lines(109696672,598.39,type="p",col="red",pch=0,cex=1.5) #LG6.final, Fvb4_18212211, na
lines(109696672,598.39,type="p",col="red",pch=20,cex=0.6) #LG6.final, Fvb4_18212211, na
lines(11823681,764,type="p",col="cyan",pch=20,cex=0.6) #LG7.final, Fvb1_11823681, na
lines(11937059,768.78,type="p",col="cyan",pch=20,cex=0.6) #LG7.final, Fvb1_11937059, na
lines(12130386,768.78,type="p",col="cyan",pch=20,cex=0.6) #LG7.final, Fvb1_12130386, na
lines(12186404,768.78,type="p",col="cyan",pch=20,cex=0.6) #LG7.final, Fvb1_12186404, na
lines(12351615,768.78,type="p",col="cyan",pch=20,cex=0.6) #LG7.final, Fvb1_12351615, na
lines(15004927,771.16,type="p",col="cyan",pch=20,cex=0.6) #LG7.final, Fvb1_15004927, na
lines(19004639,771.16,type="p",col="cyan",pch=20,cex=0.6) #LG7.final, Fvb1_19004639, na
lines(12912005,776.05,type="p",col="cyan",pch=20,cex=0.6) #LG7.final, Fvb1_12912005, na
lines(94850466,500,type="p",col="red",pch=20,cex=0.6) #LG8.final, Fvb4_3366005, na
lines(102250817,504.78,type="p",col="red",pch=20,cex=0.6) #LG8.final, Fvb4_10766356, na
lines(101966175,504.78,type="p",col="red",pch=20,cex=0.6) #LG8.final, Fvb4_10481714, na
lines(96223661,504.78,type="p",col="red",pch=20,cex=0.6) #LG8.final, Fvb4_4739200, na
lines(95336901,504.78,type="p",col="red",pch=20,cex=0.6) #LG8.final, Fvb4_3852440, na
lines(102215711,504.78,type="p",col="red",pch=20,cex=0.6) #LG8.final, Fvb4_10731250, na
lines(102220291,504.78,type="p",col="red",pch=20,cex=0.6) #LG8.final, Fvb4_10735830, na
lines(96276189,504.78,type="p",col="red",pch=20,cex=0.6) #LG8.final, Fvb4_4791728, na
lines(96279888,504.78,type="p",col="red",pch=20,cex=0.6) #LG8.final, Fvb4_4795427, na
lines(96386852,504.78,type="p",col="red",pch=20,cex=0.6) #LG8.final, Fvb4_4902391, na
lines(106162371,504.78,type="p",col="red",pch=20,cex=0.6) #LG8.final, Fvb4_14677910, na
lines(96440963,507.16,type="p",col="red",pch=20,cex=0.6) #LG8.final, Fvb4_4956502, na
lines(96428758,507.16,type="p",col="red",pch=20,cex=0.6) #LG8.final, Fvb4_4944297, na
lines(96441154,507.16,type="p",col="red",pch=20,cex=0.6) #LG8.final, Fvb4_4956693, na
lines(99612536,511.94,type="p",col="red",pch=20,cex=0.6) #LG8.final, Fvb4_8128075, na
lines(98996806,519.13,type="p",col="red",pch=20,cex=0.6) #LG8.final, Fvb4_7512345, na
lines(98547059,519.13,type="p",col="red",pch=20,cex=0.6) #LG8.final, Fvb4_7062598, na
lines(98546962,521.51,type="p",col="red",pch=20,cex=0.6) #LG8.final, Fvb4_7062501, na
lines(98546775,521.51,type="p",col="red",pch=20,cex=0.6) #LG8.final, Fvb4_7062314, na
lines(110278473,531.15,type="p",col="red",pch=20,cex=0.6) #LG8.final, Fvb4_18794012, na
lines(106286487,531.15,type="p",col="red",pch=20,cex=0.6) #LG8.final, Fvb4_14802026, na
lines(106991080,531.15,type="p",col="red",pch=20,cex=0.6) #LG8.final, Fvb4_15506619, na
lines(106411743,531.15,type="p",col="red",pch=20,cex=0.6) #LG8.final, Fvb4_14927282, na
lines(106990847,531.15,type="p",col="red",pch=20,cex=0.6) #LG8.final, Fvb4_15506386, na
lines(108543413,531.15,type="p",col="red",pch=20,cex=0.6) #LG8.final, Fvb4_17058952, na
lines(106286658,531.15,type="p",col="red",pch=20,cex=0.6) #LG8.final, Fvb4_14802197, na
lines(108521215,533.54,type="p",col="red",pch=20,cex=0.6) #LG8.final, Fvb4_17036754, na
lines(108206843,533.54,type="p",col="red",pch=20,cex=0.6) #LG8.final, Fvb4_16722382, na
lines(108206810,533.54,type="p",col="red",pch=20,cex=0.6) #LG8.final, Fvb4_16722349, na
lines(110809071,535.92,type="p",col="red",pch=20,cex=0.6) #LG8.final, Fvb4_19324610, na
lines(111350406,535.92,type="p",col="red",pch=20,cex=0.6) #LG8.final, Fvb4_19865945, na
lines(111350474,535.92,type="p",col="red",pch=20,cex=0.6) #LG8.final, Fvb4_19866013, na
lines(110808917,538.31,type="p",col="red",pch=20,cex=0.6) #LG8.final, Fvb4_19324456, na
lines(113881828,547.96,type="p",col="red",pch=20,cex=0.6) #LG8.final, Fvb4_22397367, na
lines(114738877,552.73,type="p",col="red",pch=20,cex=0.6) #LG8.final, Fvb4_23254416, na
lines(114770612,552.73,type="p",col="red",pch=20,cex=0.6) #LG8.final, Fvb4_23286151, na
lines(114619328,552.73,type="p",col="red",pch=20,cex=0.6) #LG8.final, Fvb4_23134867, na
lines(113280313,552.73,type="p",col="red",pch=20,cex=0.6) #LG8.final, Fvb4_21795852, na
lines(74400312,561.25,type="p",col="red",pch=0,cex=1.5) #LG8.final, Fvb3_18062148, na
lines(74400312,561.25,type="p",col="red",pch=20,cex=0.6) #LG8.final, Fvb3_18062148, na
lines(119700221,568.47,type="p",col="red",pch=20,cex=0.6) #LG8.final, Fvb4_28215760, na
lines(119451523,574.32,type="p",col="red",pch=20,cex=0.6) #LG8.final, Fvb4_27967062, na
lines(118370657,577.91,type="p",col="red",pch=20,cex=0.6) #LG8.final, Fvb4_26886196, na
lines(117584769,581.48,type="p",col="red",pch=20,cex=0.6) #LG8.final, Fvb4_26100308, na
lines(117981395,586.26,type="p",col="red",pch=20,cex=0.6) #LG8.final, Fvb4_26496934, na
lines(117650271,588.64,type="p",col="red",pch=20,cex=0.6) #LG8.final, Fvb4_26165810, na
lines(117964782,588.64,type="p",col="red",pch=20,cex=0.6) #LG8.final, Fvb4_26480321, na
lines(117981275,588.64,type="p",col="red",pch=20,cex=0.6) #LG8.final, Fvb4_26496814, na
lines(119569923,591.03,type="p",col="red",pch=20,cex=0.6) #LG8.final, Fvb4_28085462, na
lines(119665411,591.03,type="p",col="red",pch=20,cex=0.6) #LG8.final, Fvb4_28180950, na
lines(20518911,593.41,type="p",col="red",pch=0,cex=1.5) #LG8.final, Fvb1_20518911, na
lines(20518911,593.41,type="p",col="red",pch=20,cex=0.6) #LG8.final, Fvb1_20518911, na
lines(122670178,593.41,type="p",col="red",pch=20,cex=0.6) #LG8.final, Fvb4_31185717, na
lines(122577531,593.41,type="p",col="red",pch=20,cex=0.6) #LG8.final, Fvb4_31093070, na
lines(180286603,593.41,type="p",col="red",pch=0,cex=1.5) #LG8.final, Fvb6_23077697, na
lines(180286603,593.41,type="p",col="red",pch=20,cex=0.6) #LG8.final, Fvb6_23077697, na
lines(123513169,595.79,type="p",col="red",pch=20,cex=0.6) #LG8.final, Fvb4_32028708, na
lines(122987637,595.79,type="p",col="red",pch=20,cex=0.6) #LG8.final, Fvb4_31503176, na
lines(123202672,595.79,type="p",col="red",pch=20,cex=0.6) #LG8.final, Fvb4_31718211, na
lines(123676158,595.79,type="p",col="red",pch=20,cex=0.6) #LG8.final, Fvb4_32191697, na
lines(123538828,595.79,type="p",col="red",pch=20,cex=0.6) #LG8.final, Fvb4_32054367, na
lines(79768842,500,type="p",col="red",pch=0,cex=1.5) #LG8.final, Fvb3_23430678, na
lines(79768842,500,type="p",col="red",pch=20,cex=0.6) #LG8.final, Fvb3_23430678, na
lines(92232000,497.62,type="p",col="red",pch=20,cex=0.6) #LG8.final, Fvb4_747539, na
lines(94574418,497.62,type="p",col="red",pch=20,cex=0.6) #LG8.final, Fvb4_3089957, na
lines(94881150,497.62,type="p",col="red",pch=20,cex=0.6) #LG8.final, Fvb4_3396689, na
lines(92246565,497.62,type="p",col="red",pch=20,cex=0.6) #LG8.final, Fvb4_762104, na
lines(92231957,497.62,type="p",col="red",pch=20,cex=0.6) #LG8.final, Fvb4_747496, na
lines(92887803,497.62,type="p",col="red",pch=20,cex=0.6) #LG8.final, Fvb4_1403342, na
lines(92887821,497.62,type="p",col="red",pch=20,cex=0.6) #LG8.final, Fvb4_1403360, na
lines(92997835,497.62,type="p",col="red",pch=20,cex=0.6) #LG8.final, Fvb4_1513374, na
lines(93227208,497.62,type="p",col="red",pch=20,cex=0.6) #LG8.final, Fvb4_1742747, na
lines(93227218,497.62,type="p",col="red",pch=20,cex=0.6) #LG8.final, Fvb4_1742757, na
lines(93244340,497.62,type="p",col="red",pch=20,cex=0.6) #LG8.final, Fvb4_1759879, na
lines(93579750,497.62,type="p",col="red",pch=20,cex=0.6) #LG8.final, Fvb4_2095289, na
lines(94837606,497.62,type="p",col="red",pch=20,cex=0.6) #LG8.final, Fvb4_3353145, na
lines(94850446,497.62,type="p",col="red",pch=20,cex=0.6) #LG8.final, Fvb4_3365985, na
lines(92231981,495.23,type="p",col="red",pch=20,cex=0.6) #LG8.final, Fvb4_747520, na
lines(91723438,492.79,type="p",col="red",pch=20,cex=0.6) #LG8.final, Fvb4_238977, na
lines(53635610,625,type="p",col="red",pch=20,cex=0.6) #LG9.final, Fvb2_28242099, na
lines(53573611,625,type="p",col="red",pch=20,cex=0.6) #LG9.final, Fvb2_28180100, na
lines(53499806,622.62,type="p",col="red",pch=20,cex=0.6) #LG9.final, Fvb2_28106295, na
lines(52965513,620.23,type="p",col="red",pch=20,cex=0.6) #LG9.final, Fvb2_27572002, na
lines(52965516,620.23,type="p",col="red",pch=20,cex=0.6) #LG9.final, Fvb2_27572005, na
lines(52978441,620.23,type="p",col="red",pch=20,cex=0.6) #LG9.final, Fvb2_27584930, na
lines(49882023,615.45,type="p",col="red",pch=20,cex=0.6) #LG9.final, Fvb2_24488512, na
lines(50824602,615.45,type="p",col="red",pch=20,cex=0.6) #LG9.final, Fvb2_25431091, na
lines(51638688,615.45,type="p",col="red",pch=20,cex=0.6) #LG9.final, Fvb2_26245177, na
lines(52828863,615.45,type="p",col="red",pch=20,cex=0.6) #LG9.final, Fvb2_27435352, na
lines(50522046,615.45,type="p",col="red",pch=20,cex=0.6) #LG9.final, Fvb2_25128535, na
lines(50522048,615.45,type="p",col="red",pch=20,cex=0.6) #LG9.final, Fvb2_25128537, na
lines(51023198,615.45,type="p",col="red",pch=20,cex=0.6) #LG9.final, Fvb2_25629687, na
lines(51409886,615.45,type="p",col="red",pch=20,cex=0.6) #LG9.final, Fvb2_26016375, na
lines(51409903,615.45,type="p",col="red",pch=20,cex=0.6) #LG9.final, Fvb2_26016392, na
lines(51459667,615.45,type="p",col="red",pch=20,cex=0.6) #LG9.final, Fvb2_26066156, na
lines(51638646,615.45,type="p",col="red",pch=20,cex=0.6) #LG9.final, Fvb2_26245135, na
lines(52677238,613.07,type="p",col="red",pch=20,cex=0.6) #LG9.final, Fvb2_27283727, na
lines(49311896,604.39,type="p",col="red",pch=20,cex=0.6) #LG9.final, Fvb2_23918385, na
lines(47797799,598.68,type="p",col="red",pch=20,cex=0.6) #LG9.final, Fvb2_22404288, na
lines(47958378,598.68,type="p",col="red",pch=20,cex=0.6) #LG9.final, Fvb2_22564867, na
lines(48278125,598.68,type="p",col="red",pch=20,cex=0.6) #LG9.final, Fvb2_22884614, na
lines(47524853,596.29,type="p",col="red",pch=20,cex=0.6) #LG9.final, Fvb2_22131342, na
lines(47531883,596.29,type="p",col="red",pch=20,cex=0.6) #LG9.final, Fvb2_22138372, na
lines(47524641,596.29,type="p",col="red",pch=20,cex=0.6) #LG9.final, Fvb2_22131130, na
lines(46979479,589.09,type="p",col="red",pch=20,cex=0.6) #LG9.final, Fvb2_21585968, na
lines(45654676,584.31,type="p",col="red",pch=20,cex=0.6) #LG9.final, Fvb2_20261165, na
lines(45654725,584.31,type="p",col="red",pch=20,cex=0.6) #LG9.final, Fvb2_20261214, na
lines(44781399,581.92,type="p",col="red",pch=20,cex=0.6) #LG9.final, Fvb2_19387888, na
lines(45130823,581.92,type="p",col="red",pch=20,cex=0.6) #LG9.final, Fvb2_19737312, na
lines(45326735,581.92,type="p",col="red",pch=20,cex=0.6) #LG9.final, Fvb2_19933224, na
lines(45413606,581.92,type="p",col="red",pch=20,cex=0.6) #LG9.final, Fvb2_20020095, na
lines(46053931,581.92,type="p",col="red",pch=20,cex=0.6) #LG9.final, Fvb2_20660420, na
lines(46053934,581.92,type="p",col="red",pch=20,cex=0.6) #LG9.final, Fvb2_20660423, na
lines(46073946,581.92,type="p",col="red",pch=20,cex=0.6) #LG9.final, Fvb2_20680435, na
lines(45995733,581.92,type="p",col="red",pch=20,cex=0.6) #LG9.final, Fvb2_20602222, na
lines(46234944,581.92,type="p",col="red",pch=20,cex=0.6) #LG9.final, Fvb2_20841433, na
lines(45654649,581.92,type="p",col="red",pch=20,cex=0.6) #LG9.final, Fvb2_20261138, na
lines(45749843,581.92,type="p",col="red",pch=20,cex=0.6) #LG9.final, Fvb2_20356332, na
lines(45929980,581.92,type="p",col="red",pch=20,cex=0.6) #LG9.final, Fvb2_20536469, na
lines(46115372,581.92,type="p",col="red",pch=20,cex=0.6) #LG9.final, Fvb2_20721861, na
lines(46115373,581.92,type="p",col="red",pch=20,cex=0.6) #LG9.final, Fvb2_20721862, na
lines(46234978,581.92,type="p",col="red",pch=20,cex=0.6) #LG9.final, Fvb2_20841467, na
lines(46053871,581.92,type="p",col="red",pch=20,cex=0.6) #LG9.final, Fvb2_20660360, na
lines(42368182,579.54,type="p",col="red",pch=20,cex=0.6) #LG9.final, Fvb2_16974671, na
lines(42565960,579.54,type="p",col="red",pch=20,cex=0.6) #LG9.final, Fvb2_17172449, na
lines(44014082,579.54,type="p",col="red",pch=20,cex=0.6) #LG9.final, Fvb2_18620571, na
lines(42639101,579.54,type="p",col="red",pch=20,cex=0.6) #LG9.final, Fvb2_17245590, na
lines(43823467,579.54,type="p",col="red",pch=20,cex=0.6) #LG9.final, Fvb2_18429956, na
lines(44523183,579.54,type="p",col="red",pch=20,cex=0.6) #LG9.final, Fvb2_19129672, na
lines(44014220,579.54,type="p",col="red",pch=20,cex=0.6) #LG9.final, Fvb2_18620709, na
lines(44555111,579.54,type="p",col="red",pch=20,cex=0.6) #LG9.final, Fvb2_19161600, na
lines(42566135,579.54,type="p",col="red",pch=20,cex=0.6) #LG9.final, Fvb2_17172624, na
lines(42566141,579.54,type="p",col="red",pch=20,cex=0.6) #LG9.final, Fvb2_17172630, na
lines(42926828,577.16,type="p",col="red",pch=20,cex=0.6) #LG9.final, Fvb2_17533317, na
lines(43131519,577.16,type="p",col="red",pch=20,cex=0.6) #LG9.final, Fvb2_17738008, na
lines(43131590,577.16,type="p",col="red",pch=20,cex=0.6) #LG9.final, Fvb2_17738079, na
lines(43131678,577.16,type="p",col="red",pch=20,cex=0.6) #LG9.final, Fvb2_17738167, na
lines(43410006,577.16,type="p",col="red",pch=20,cex=0.6) #LG9.final, Fvb2_18016495, na
lines(43191822,577.16,type="p",col="red",pch=20,cex=0.6) #LG9.final, Fvb2_17798311, na
lines(155065425,569.94,type="p",col="red",pch=0,cex=1.5) #LG9.final, Fvb5_29086580, na
lines(155065425,569.94,type="p",col="red",pch=20,cex=0.6) #LG9.final, Fvb5_29086580, na
lines(40749399,557.77,type="p",col="red",pch=20,cex=0.6) #LG9.final, Fvb2_15355888, na
lines(40735678,557.77,type="p",col="red",pch=20,cex=0.6) #LG9.final, Fvb2_15342167, na
lines(40705866,557.77,type="p",col="red",pch=20,cex=0.6) #LG9.final, Fvb2_15312355, na
lines(40639487,557.77,type="p",col="red",pch=20,cex=0.6) #LG9.final, Fvb2_15245976, na
lines(40705801,557.77,type="p",col="red",pch=20,cex=0.6) #LG9.final, Fvb2_15312290, na
lines(40444090,555.39,type="p",col="red",pch=20,cex=0.6) #LG9.final, Fvb2_15050579, na
lines(39520578,548.2,type="p",col="red",pch=20,cex=0.6) #LG9.final, Fvb2_14127067, na
lines(39465690,548.2,type="p",col="red",pch=20,cex=0.6) #LG9.final, Fvb2_14072179, na
lines(38820967,548.2,type="p",col="red",pch=20,cex=0.6) #LG9.final, Fvb2_13427456, na
lines(38820896,548.2,type="p",col="red",pch=20,cex=0.6) #LG9.final, Fvb2_13427385, na
lines(39520616,548.2,type="p",col="red",pch=20,cex=0.6) #LG9.final, Fvb2_14127105, na
lines(69374334,548.2,type="p",col="red",pch=0,cex=1.5) #LG9.final, Fvb3_13036170, na
lines(69374334,548.2,type="p",col="red",pch=20,cex=0.6) #LG9.final, Fvb3_13036170, na
lines(69374407,548.2,type="p",col="red",pch=0,cex=1.5) #LG9.final, Fvb3_13036243, na
lines(69374407,548.2,type="p",col="red",pch=20,cex=0.6) #LG9.final, Fvb3_13036243, na
lines(38793493,548.2,type="p",col="red",pch=20,cex=0.6) #LG9.final, Fvb2_13399982, na
lines(35243135,545.81,type="p",col="red",pch=20,cex=0.6) #LG9.final, Fvb2_9849624, na
lines(34481503,541.03,type="p",col="red",pch=20,cex=0.6) #LG9.final, Fvb2_9087992, na
lines(28926535,538.64,type="p",col="red",pch=20,cex=0.6) #LG9.final, Fvb2_3533024, na
lines(29151378,538.64,type="p",col="red",pch=20,cex=0.6) #LG9.final, Fvb2_3757867, na
lines(28771415,538.64,type="p",col="red",pch=20,cex=0.6) #LG9.final, Fvb2_3377904, na
lines(29453839,538.64,type="p",col="red",pch=20,cex=0.6) #LG9.final, Fvb2_4060328, na
lines(36238448,536.26,type="p",col="red",pch=20,cex=0.6) #LG9.final, Fvb2_10844937, na
lines(36238449,536.26,type="p",col="red",pch=20,cex=0.6) #LG9.final, Fvb2_10844938, na
lines(33424389,526.61,type="p",col="red",pch=20,cex=0.6) #LG9.final, Fvb2_8030878, na
lines(32521393,524.22,type="p",col="red",pch=20,cex=0.6) #LG9.final, Fvb2_7127882, na
lines(33424402,524.22,type="p",col="red",pch=20,cex=0.6) #LG9.final, Fvb2_8030891, na
lines(33424419,521.84,type="p",col="red",pch=20,cex=0.6) #LG9.final, Fvb2_8030908, na
lines(33424316,521.84,type="p",col="red",pch=20,cex=0.6) #LG9.final, Fvb2_8030805, na
lines(25441497,517.07,type="p",col="red",pch=20,cex=0.6) #LG9.final, Fvb2_47986, na
lines(31509391,517.07,type="p",col="red",pch=20,cex=0.6) #LG9.final, Fvb2_6115880, na
lines(33648479,517.07,type="p",col="red",pch=20,cex=0.6) #LG9.final, Fvb2_8254968, na
lines(31446605,517.07,type="p",col="red",pch=20,cex=0.6) #LG9.final, Fvb2_6053094, na
lines(26423415,514.68,type="p",col="red",pch=20,cex=0.6) #LG9.final, Fvb2_1029904, na
lines(26403321,514.68,type="p",col="red",pch=20,cex=0.6) #LG9.final, Fvb2_1009810, na
lines(26496665,514.68,type="p",col="red",pch=20,cex=0.6) #LG9.final, Fvb2_1103154, na
lines(25651986,514.68,type="p",col="red",pch=20,cex=0.6) #LG9.final, Fvb2_258475, na
lines(27118992,507.49,type="p",col="red",pch=20,cex=0.6) #LG9.final, Fvb2_1725481, na
lines(30360550,507.49,type="p",col="red",pch=20,cex=0.6) #LG9.final, Fvb2_4967039, na
lines(37247858,507.49,type="p",col="red",pch=20,cex=0.6) #LG9.final, Fvb2_11854347, na
lines(30835229,507.49,type="p",col="red",pch=20,cex=0.6) #LG9.final, Fvb2_5441718, na
lines(30256822,507.49,type="p",col="red",pch=20,cex=0.6) #LG9.final, Fvb2_4863311, na
lines(27336465,502.6,type="p",col="red",pch=20,cex=0.6) #LG9.final, Fvb2_1942954, na
lines(30715512,800,type="p",col="blue",pch=20,cex=0.6) #LG10.final, Fvb2_5322001, na
lines(27248969,804.91,type="p",col="blue",pch=20,cex=0.6) #LG10.final, Fvb2_1855458, na
lines(34024609,814.56,type="p",col="blue",pch=20,cex=0.6) #LG10.final, Fvb2_8631098, na
lines(34024565,814.56,type="p",col="blue",pch=20,cex=0.6) #LG10.final, Fvb2_8631054, na
lines(34024594,814.56,type="p",col="blue",pch=20,cex=0.6) #LG10.final, Fvb2_8631083, na
lines(31560573,819.34,type="p",col="blue",pch=20,cex=0.6) #LG10.final, Fvb2_6167062, na
lines(25902455,821.72,type="p",col="blue",pch=20,cex=0.6) #LG10.final, Fvb2_508944, na
lines(33513979,821.72,type="p",col="blue",pch=20,cex=0.6) #LG10.final, Fvb2_8120468, na
lines(32569590,821.72,type="p",col="blue",pch=20,cex=0.6) #LG10.final, Fvb2_7176079, na
lines(34127483,821.72,type="p",col="blue",pch=20,cex=0.6) #LG10.final, Fvb2_8733972, na
lines(25702223,821.72,type="p",col="blue",pch=20,cex=0.6) #LG10.final, Fvb2_308712, na
lines(31264966,821.72,type="p",col="blue",pch=20,cex=0.6) #LG10.final, Fvb2_5871455, na
lines(31676434,821.72,type="p",col="blue",pch=20,cex=0.6) #LG10.final, Fvb2_6282923, na
lines(32958898,821.72,type="p",col="blue",pch=20,cex=0.6) #LG10.final, Fvb2_7565387, na
lines(32958912,821.72,type="p",col="blue",pch=20,cex=0.6) #LG10.final, Fvb2_7565401, na
lines(33304127,821.72,type="p",col="blue",pch=20,cex=0.6) #LG10.final, Fvb2_7910616, na
lines(33466081,821.72,type="p",col="blue",pch=20,cex=0.6) #LG10.final, Fvb2_8072570, na
lines(35517178,824.1,type="p",col="blue",pch=20,cex=0.6) #LG10.final, Fvb2_10123667, na
lines(35556186,824.1,type="p",col="blue",pch=20,cex=0.6) #LG10.final, Fvb2_10162675, na
lines(35609152,824.1,type="p",col="blue",pch=20,cex=0.6) #LG10.final, Fvb2_10215641, na
lines(36010800,824.1,type="p",col="blue",pch=20,cex=0.6) #LG10.final, Fvb2_10617289, na
lines(38204316,828.9,type="p",col="blue",pch=20,cex=0.6) #LG10.final, Fvb2_12810805, na
lines(29362247,843.62,type="p",col="blue",pch=20,cex=0.6) #LG10.final, Fvb2_3968736, na
lines(29088599,843.62,type="p",col="blue",pch=20,cex=0.6) #LG10.final, Fvb2_3695088, na
lines(29743871,846,type="p",col="blue",pch=20,cex=0.6) #LG10.final, Fvb2_4350360, na
lines(29780786,846,type="p",col="blue",pch=20,cex=0.6) #LG10.final, Fvb2_4387275, na
lines(38804595,848.38,type="p",col="blue",pch=20,cex=0.6) #LG10.final, Fvb2_13411084, na
lines(38905762,848.38,type="p",col="blue",pch=20,cex=0.6) #LG10.final, Fvb2_13512251, na
lines(38820881,848.38,type="p",col="blue",pch=20,cex=0.6) #LG10.final, Fvb2_13427370, na
lines(38843356,848.38,type="p",col="blue",pch=20,cex=0.6) #LG10.final, Fvb2_13449845, na
lines(38877114,850.77,type="p",col="blue",pch=20,cex=0.6) #LG10.final, Fvb2_13483603, na
lines(178405880,857.96,type="p",col="blue",pch=0,cex=1.5) #LG10.final, Fvb6_21196974, na
lines(178405880,857.96,type="p",col="blue",pch=20,cex=0.6) #LG10.final, Fvb6_21196974, na
lines(39614886,865.15,type="p",col="blue",pch=20,cex=0.6) #LG10.final, Fvb2_14221375, na
lines(39330204,865.15,type="p",col="blue",pch=20,cex=0.6) #LG10.final, Fvb2_13936693, na
lines(40371517,869.93,type="p",col="blue",pch=20,cex=0.6) #LG10.final, Fvb2_14978006, na
lines(43410007,872.31,type="p",col="blue",pch=20,cex=0.6) #LG10.final, Fvb2_18016496, na
lines(43050831,872.31,type="p",col="blue",pch=20,cex=0.6) #LG10.final, Fvb2_17657320, na
lines(43295046,872.31,type="p",col="blue",pch=20,cex=0.6) #LG10.final, Fvb2_17901535, na
lines(45326892,872.31,type="p",col="blue",pch=20,cex=0.6) #LG10.final, Fvb2_19933381, na
lines(42639117,872.31,type="p",col="blue",pch=20,cex=0.6) #LG10.final, Fvb2_17245606, na
lines(43713803,872.31,type="p",col="blue",pch=20,cex=0.6) #LG10.final, Fvb2_18320292, na
lines(43884683,872.31,type="p",col="blue",pch=20,cex=0.6) #LG10.final, Fvb2_18491172, na
lines(45083735,872.31,type="p",col="blue",pch=20,cex=0.6) #LG10.final, Fvb2_19690224, na
lines(44660132,872.31,type="p",col="blue",pch=20,cex=0.6) #LG10.final, Fvb2_19266621, na
lines(45130764,874.69,type="p",col="blue",pch=20,cex=0.6) #LG10.final, Fvb2_19737253, na
lines(41086422,874.69,type="p",col="blue",pch=20,cex=0.6) #LG10.final, Fvb2_15692911, na
lines(43895974,874.69,type="p",col="blue",pch=20,cex=0.6) #LG10.final, Fvb2_18502463, na
lines(42638989,879.47,type="p",col="blue",pch=20,cex=0.6) #LG10.final, Fvb2_17245478, na
lines(45014231,884.25,type="p",col="blue",pch=20,cex=0.6) #LG10.final, Fvb2_19620720, na
lines(46247724,891.45,type="p",col="blue",pch=20,cex=0.6) #LG10.final, Fvb2_20854213, na
lines(46461762,891.46,type="p",col="blue",pch=20,cex=0.6) #LG10.final, Fvb2_21068251, na
lines(47503610,893.84,type="p",col="blue",pch=20,cex=0.6) #LG10.final, Fvb2_22110099, na
lines(47660032,893.84,type="p",col="blue",pch=20,cex=0.6) #LG10.final, Fvb2_22266521, na
lines(46862879,893.84,type="p",col="blue",pch=20,cex=0.6) #LG10.final, Fvb2_21469368, na
lines(46999823,893.84,type="p",col="blue",pch=20,cex=0.6) #LG10.final, Fvb2_21606312, na
lines(47355729,893.84,type="p",col="blue",pch=20,cex=0.6) #LG10.final, Fvb2_21962218, na
lines(47503533,893.84,type="p",col="blue",pch=20,cex=0.6) #LG10.final, Fvb2_22110022, na
lines(47524733,893.84,type="p",col="blue",pch=20,cex=0.6) #LG10.final, Fvb2_22131222, na
lines(47660087,893.84,type="p",col="blue",pch=20,cex=0.6) #LG10.final, Fvb2_22266576, na
lines(48321004,901.03,type="p",col="blue",pch=20,cex=0.6) #LG10.final, Fvb2_22927493, na
lines(48321051,901.03,type="p",col="blue",pch=20,cex=0.6) #LG10.final, Fvb2_22927540, na
lines(48302800,901.03,type="p",col="blue",pch=20,cex=0.6) #LG10.final, Fvb2_22909289, na
lines(49311860,901.03,type="p",col="blue",pch=20,cex=0.6) #LG10.final, Fvb2_23918349, na
lines(49387688,901.03,type="p",col="blue",pch=20,cex=0.6) #LG10.final, Fvb2_23994177, na
lines(48278100,903.42,type="p",col="blue",pch=20,cex=0.6) #LG10.final, Fvb2_22884589, na
lines(49881855,913.07,type="p",col="blue",pch=20,cex=0.6) #LG10.final, Fvb2_24488344, na
lines(50412104,915.47,type="p",col="blue",pch=20,cex=0.6) #LG10.final, Fvb2_25018593, na
lines(51843200,925.11,type="p",col="blue",pch=20,cex=0.6) #LG10.final, Fvb2_26449689, na
lines(53133533,927.49,type="p",col="blue",pch=20,cex=0.6) #LG10.final, Fvb2_27740022, na
lines(53255394,927.49,type="p",col="blue",pch=20,cex=0.6) #LG10.final, Fvb2_27861883, na
lines(52553069,929.87,type="p",col="blue",pch=20,cex=0.6) #LG10.final, Fvb2_27159558, na
lines(52806766,929.87,type="p",col="blue",pch=20,cex=0.6) #LG10.final, Fvb2_27413255, na
lines(52806767,929.87,type="p",col="blue",pch=20,cex=0.6) #LG10.final, Fvb2_27413256, na
lines(52186210,932.26,type="p",col="blue",pch=20,cex=0.6) #LG10.final, Fvb2_26792699, na
lines(53573423,932.26,type="p",col="blue",pch=20,cex=0.6) #LG10.final, Fvb2_28179912, na
lines(52389989,932.26,type="p",col="blue",pch=20,cex=0.6) #LG10.final, Fvb2_26996478, na
lines(53315990,932.26,type="p",col="blue",pch=20,cex=0.6) #LG10.final, Fvb2_27922479, na
lines(53316007,932.26,type="p",col="blue",pch=20,cex=0.6) #LG10.final, Fvb2_27922496, na
lines(52186270,932.26,type="p",col="blue",pch=20,cex=0.6) #LG10.final, Fvb2_26792759, na
lines(52323809,932.26,type="p",col="blue",pch=20,cex=0.6) #LG10.final, Fvb2_26930298, na
lines(53315950,932.26,type="p",col="blue",pch=20,cex=0.6) #LG10.final, Fvb2_27922439, na
lines(52788839,937.15,type="p",col="blue",pch=20,cex=0.6) #LG10.final, Fvb2_27395328, na
lines(162319733,800,type="p",col="cyan",pch=0,cex=1.5) #LG11.final, Fvb6_5110827, na
lines(162319733,800,type="p",col="cyan",pch=20,cex=0.6) #LG11.final, Fvb6_5110827, na
lines(53573636,797.56,type="p",col="cyan",pch=20,cex=0.6) #LG11.final, Fvb2_28180125, na
lines(53479820,797.56,type="p",col="cyan",pch=20,cex=0.6) #LG11.final, Fvb2_28086309, na
lines(53579053,797.56,type="p",col="cyan",pch=20,cex=0.6) #LG11.final, Fvb2_28185542, na
lines(53380319,797.56,type="p",col="cyan",pch=20,cex=0.6) #LG11.final, Fvb2_27986808, na
lines(52806881,792.78,type="p",col="cyan",pch=20,cex=0.6) #LG11.final, Fvb2_27413370, na
lines(52553151,790.39,type="p",col="cyan",pch=20,cex=0.6) #LG11.final, Fvb2_27159640, na
lines(52663363,790.39,type="p",col="cyan",pch=20,cex=0.6) #LG11.final, Fvb2_27269852, na
lines(52939602,790.39,type="p",col="cyan",pch=20,cex=0.6) #LG11.final, Fvb2_27546091, na
lines(53022271,790.39,type="p",col="cyan",pch=20,cex=0.6) #LG11.final, Fvb2_27628760, na
lines(52806791,790.39,type="p",col="cyan",pch=20,cex=0.6) #LG11.final, Fvb2_27413280, na
lines(52642340,788,type="p",col="cyan",pch=20,cex=0.6) #LG11.final, Fvb2_27248829, na
lines(51459645,775.85,type="p",col="cyan",pch=20,cex=0.6) #LG11.final, Fvb2_26066134, na
lines(50846308,775.85,type="p",col="cyan",pch=20,cex=0.6) #LG11.final, Fvb2_25452797, na
lines(50988370,775.85,type="p",col="cyan",pch=20,cex=0.6) #LG11.final, Fvb2_25594859, na
lines(50988380,775.85,type="p",col="cyan",pch=20,cex=0.6) #LG11.final, Fvb2_25594869, na
lines(50988495,775.85,type="p",col="cyan",pch=20,cex=0.6) #LG11.final, Fvb2_25594984, na
lines(51182859,775.85,type="p",col="cyan",pch=20,cex=0.6) #LG11.final, Fvb2_25789348, na
lines(51417381,775.85,type="p",col="cyan",pch=20,cex=0.6) #LG11.final, Fvb2_26023870, na
lines(51459665,775.85,type="p",col="cyan",pch=20,cex=0.6) #LG11.final, Fvb2_26066154, na
lines(51475991,775.85,type="p",col="cyan",pch=20,cex=0.6) #LG11.final, Fvb2_26082480, na
lines(50537290,773.47,type="p",col="cyan",pch=20,cex=0.6) #LG11.final, Fvb2_25143779, na
lines(50537331,773.47,type="p",col="cyan",pch=20,cex=0.6) #LG11.final, Fvb2_25143820, na
lines(50617803,773.47,type="p",col="cyan",pch=20,cex=0.6) #LG11.final, Fvb2_25224292, na
lines(50816196,773.47,type="p",col="cyan",pch=20,cex=0.6) #LG11.final, Fvb2_25422685, na
lines(50522131,773.47,type="p",col="cyan",pch=20,cex=0.6) #LG11.final, Fvb2_25128620, na
lines(45879913,761.32,type="p",col="cyan",pch=20,cex=0.6) #LG11.final, Fvb2_20486402, na
lines(46623935,758.93,type="p",col="cyan",pch=20,cex=0.6) #LG11.final, Fvb2_21230424, na
lines(46247673,758.93,type="p",col="cyan",pch=20,cex=0.6) #LG11.final, Fvb2_20854162, na
lines(46525060,758.93,type="p",col="cyan",pch=20,cex=0.6) #LG11.final, Fvb2_21131549, na
lines(46979462,756.55,type="p",col="cyan",pch=20,cex=0.6) #LG11.final, Fvb2_21585951, na
lines(47381386,756.55,type="p",col="cyan",pch=20,cex=0.6) #LG11.final, Fvb2_21987875, na
lines(47454613,756.55,type="p",col="cyan",pch=20,cex=0.6) #LG11.final, Fvb2_22061102, na
lines(46979429,756.55,type="p",col="cyan",pch=20,cex=0.6) #LG11.final, Fvb2_21585918, na
lines(45351821,751.77,type="p",col="cyan",pch=20,cex=0.6) #LG11.final, Fvb2_19958310, na
lines(45237974,751.77,type="p",col="cyan",pch=20,cex=0.6) #LG11.final, Fvb2_19844463, na
lines(44014309,739.62,type="p",col="cyan",pch=20,cex=0.6) #LG11.final, Fvb2_18620798, na
lines(44014281,734.83,type="p",col="cyan",pch=20,cex=0.6) #LG11.final, Fvb2_18620770, na
lines(43756092,732.44,type="p",col="cyan",pch=20,cex=0.6) #LG11.final, Fvb2_18362581, na
lines(43713788,732.44,type="p",col="cyan",pch=20,cex=0.6) #LG11.final, Fvb2_18320277, na
lines(43683733,732.44,type="p",col="cyan",pch=20,cex=0.6) #LG11.final, Fvb2_18290222, na
lines(42368210,732.44,type="p",col="cyan",pch=20,cex=0.6) #LG11.final, Fvb2_16974699, na
lines(43755876,732.44,type="p",col="cyan",pch=20,cex=0.6) #LG11.final, Fvb2_18362365, na
lines(42036555,732.44,type="p",col="cyan",pch=20,cex=0.6) #LG11.final, Fvb2_16643044, na
lines(43410048,730.06,type="p",col="cyan",pch=20,cex=0.6) #LG11.final, Fvb2_18016537, na
lines(42616723,730.06,type="p",col="cyan",pch=20,cex=0.6) #LG11.final, Fvb2_17223212, na
lines(42700742,730.06,type="p",col="cyan",pch=20,cex=0.6) #LG11.final, Fvb2_17307231, na
lines(42638996,730.06,type="p",col="cyan",pch=20,cex=0.6) #LG11.final, Fvb2_17245485, na
lines(42773186,730.06,type="p",col="cyan",pch=20,cex=0.6) #LG11.final, Fvb2_17379675, na
lines(43037861,730.06,type="p",col="cyan",pch=20,cex=0.6) #LG11.final, Fvb2_17644350, na
lines(43408933,730.06,type="p",col="cyan",pch=20,cex=0.6) #LG11.final, Fvb2_18015422, na
lines(42560238,730.06,type="p",col="cyan",pch=20,cex=0.6) #LG11.final, Fvb2_17166727, na
lines(43761390,722.85,type="p",col="cyan",pch=20,cex=0.6) #LG11.final, Fvb2_18367879, na
lines(40749313,715.64,type="p",col="cyan",pch=20,cex=0.6) #LG11.final, Fvb2_15355802, na
lines(40639612,713.26,type="p",col="cyan",pch=20,cex=0.6) #LG11.final, Fvb2_15246101, na
lines(40744551,713.26,type="p",col="cyan",pch=20,cex=0.6) #LG11.final, Fvb2_15351040, na
lines(40236831,708.48,type="p",col="cyan",pch=20,cex=0.6) #LG11.final, Fvb2_14843320, na
lines(39233920,703.69,type="p",col="cyan",pch=20,cex=0.6) #LG11.final, Fvb2_13840409, na
lines(38821027,701.31,type="p",col="cyan",pch=20,cex=0.6) #LG11.final, Fvb2_13427516, na
lines(39598292,701.31,type="p",col="cyan",pch=20,cex=0.6) #LG11.final, Fvb2_14204781, na
lines(39031838,701.31,type="p",col="cyan",pch=20,cex=0.6) #LG11.final, Fvb2_13638327, na
lines(38877146,701.31,type="p",col="cyan",pch=20,cex=0.6) #LG11.final, Fvb2_13483635, na
lines(38905804,701.31,type="p",col="cyan",pch=20,cex=0.6) #LG11.final, Fvb2_13512293, na
lines(39031966,701.31,type="p",col="cyan",pch=20,cex=0.6) #LG11.final, Fvb2_13638455, na
lines(39031978,701.31,type="p",col="cyan",pch=20,cex=0.6) #LG11.final, Fvb2_13638467, na
lines(29042644,698.92,type="p",col="cyan",pch=20,cex=0.6) #LG11.final, Fvb2_3649133, na
lines(29042687,698.92,type="p",col="cyan",pch=20,cex=0.6) #LG11.final, Fvb2_3649176, na
lines(29042755,698.92,type="p",col="cyan",pch=20,cex=0.6) #LG11.final, Fvb2_3649244, na
lines(29453775,698.92,type="p",col="cyan",pch=20,cex=0.6) #LG11.final, Fvb2_4060264, na
lines(29527128,698.92,type="p",col="cyan",pch=20,cex=0.6) #LG11.final, Fvb2_4133617, na
lines(29362259,698.92,type="p",col="cyan",pch=20,cex=0.6) #LG11.final, Fvb2_3968748, na
lines(38843413,698.92,type="p",col="cyan",pch=20,cex=0.6) #LG11.final, Fvb2_13449902, na
lines(38905850,698.92,type="p",col="cyan",pch=20,cex=0.6) #LG11.final, Fvb2_13512339, na
lines(39234050,698.92,type="p",col="cyan",pch=20,cex=0.6) #LG11.final, Fvb2_13840539, na
lines(28771362,698.92,type="p",col="cyan",pch=20,cex=0.6) #LG11.final, Fvb2_3377851, na
lines(28980948,698.92,type="p",col="cyan",pch=20,cex=0.6) #LG11.final, Fvb2_3587437, na
lines(60288470,696.54,type="p",col="cyan",pch=0,cex=1.5) #LG11.final, Fvb3_3950306, na
lines(60288470,696.54,type="p",col="cyan",pch=20,cex=0.6) #LG11.final, Fvb3_3950306, na
lines(32959083,696.54,type="p",col="cyan",pch=20,cex=0.6) #LG11.final, Fvb2_7565572, na
lines(35571748,696.54,type="p",col="cyan",pch=20,cex=0.6) #LG11.final, Fvb2_10178237, na
lines(38204234,696.54,type="p",col="cyan",pch=20,cex=0.6) #LG11.final, Fvb2_12810723, na
lines(38346520,696.54,type="p",col="cyan",pch=20,cex=0.6) #LG11.final, Fvb2_12953009, na
lines(33282243,696.54,type="p",col="cyan",pch=20,cex=0.6) #LG11.final, Fvb2_7888732, na
lines(38346495,696.54,type="p",col="cyan",pch=20,cex=0.6) #LG11.final, Fvb2_12952984, na
lines(25935273,691.76,type="p",col="cyan",pch=20,cex=0.6) #LG11.final, Fvb2_541762, na
lines(31509323,689.38,type="p",col="cyan",pch=20,cex=0.6) #LG11.final, Fvb2_6115812, na
lines(25702253,689.38,type="p",col="cyan",pch=20,cex=0.6) #LG11.final, Fvb2_308742, na
lines(31431955,689.38,type="p",col="cyan",pch=20,cex=0.6) #LG11.final, Fvb2_6038444, na
lines(26403249,687,type="p",col="cyan",pch=20,cex=0.6) #LG11.final, Fvb2_1009738, na
lines(26568452,687,type="p",col="cyan",pch=20,cex=0.6) #LG11.final, Fvb2_1174941, na
lines(27354701,684.62,type="p",col="cyan",pch=20,cex=0.6) #LG11.final, Fvb2_1961190, na
lines(194187513,684.62,type="p",col="cyan",pch=0,cex=1.5) #LG11.final, Fvb6_36978607, na
lines(194187513,684.62,type="p",col="cyan",pch=20,cex=0.6) #LG11.final, Fvb6_36978607, na
lines(30138489,684.61,type="p",col="cyan",pch=20,cex=0.6) #LG11.final, Fvb2_4744978, na
lines(30220707,684.61,type="p",col="cyan",pch=20,cex=0.6) #LG11.final, Fvb2_4827196, na
lines(36346711,684.61,type="p",col="cyan",pch=20,cex=0.6) #LG11.final, Fvb2_10953200, na
lines(36436811,684.61,type="p",col="cyan",pch=20,cex=0.6) #LG11.final, Fvb2_11043300, na
lines(30360616,684.61,type="p",col="cyan",pch=20,cex=0.6) #LG11.final, Fvb2_4967105, na
lines(30138444,682.23,type="p",col="cyan",pch=20,cex=0.6) #LG11.final, Fvb2_4744933, na
lines(27354442,677.34,type="p",col="cyan",pch=20,cex=0.6) #LG11.final, Fvb2_1960931, na
lines(30331442,672.44,type="p",col="cyan",pch=20,cex=0.6) #LG11.final, Fvb2_4937931, na
lines(53160198,700,type="p",col="cornflowerblue",pch=20,cex=0.6) #LG12.final, Fvb2_27766687, na
lines(53479913,690.48,type="p",col="cornflowerblue",pch=20,cex=0.6) #LG12.final, Fvb2_28086402, na
lines(53467330,690.48,type="p",col="cornflowerblue",pch=20,cex=0.6) #LG12.final, Fvb2_28073819, na
lines(53485248,690.48,type="p",col="cornflowerblue",pch=20,cex=0.6) #LG12.final, Fvb2_28091737, na
lines(52429414,688.1,type="p",col="cornflowerblue",pch=20,cex=0.6) #LG12.final, Fvb2_27035903, na
lines(52751463,688.1,type="p",col="cornflowerblue",pch=20,cex=0.6) #LG12.final, Fvb2_27357952, na
lines(52412540,688.1,type="p",col="cornflowerblue",pch=20,cex=0.6) #LG12.final, Fvb2_27019029, na
lines(52553180,688.1,type="p",col="cornflowerblue",pch=20,cex=0.6) #LG12.final, Fvb2_27159669, na
lines(51582646,680.95,type="p",col="cornflowerblue",pch=20,cex=0.6) #LG12.final, Fvb2_26189135, na
lines(51737505,680.95,type="p",col="cornflowerblue",pch=20,cex=0.6) #LG12.final, Fvb2_26343994, na
lines(98547077,678.57,type="p",col="cornflowerblue",pch=0,cex=1.5) #LG12.final, Fvb4_7062616, na
lines(98547077,678.57,type="p",col="cornflowerblue",pch=20,cex=0.6) #LG12.final, Fvb4_7062616, na
lines(49384768,673.81,type="p",col="cornflowerblue",pch=20,cex=0.6) #LG12.final, Fvb2_23991257, na
lines(49311872,673.81,type="p",col="cornflowerblue",pch=20,cex=0.6) #LG12.final, Fvb2_23918361, na
lines(49557822,678.57,type="p",col="cornflowerblue",pch=20,cex=0.6) #LG12.final, Fvb2_24164311, na
lines(49881925,678.57,type="p",col="cornflowerblue",pch=20,cex=0.6) #LG12.final, Fvb2_24488414, na
lines(49882004,678.57,type="p",col="cornflowerblue",pch=20,cex=0.6) #LG12.final, Fvb2_24488493, na
lines(50617687,678.57,type="p",col="cornflowerblue",pch=20,cex=0.6) #LG12.final, Fvb2_25224176, na
lines(50972106,678.57,type="p",col="cornflowerblue",pch=20,cex=0.6) #LG12.final, Fvb2_25578595, GC: Fvb2_25689727-Fvb2_26051728-Fvb2_26203285-Fvb2_26245030-Fvb2_25578513
lines(47834379,671.43,type="p",col="cornflowerblue",pch=20,cex=0.6) #LG12.final, Fvb2_22440868, na
lines(47932642,671.43,type="p",col="cornflowerblue",pch=20,cex=0.6) #LG12.final, Fvb2_22539131, na
lines(47932837,671.43,type="p",col="cornflowerblue",pch=20,cex=0.6) #LG12.final, Fvb2_22539326, na
lines(47885382,671.43,type="p",col="cornflowerblue",pch=20,cex=0.6) #LG12.final, Fvb2_22491871, na
lines(48037873,671.43,type="p",col="cornflowerblue",pch=20,cex=0.6) #LG12.final, Fvb2_22644362, na
lines(48070471,671.43,type="p",col="cornflowerblue",pch=20,cex=0.6) #LG12.final, Fvb2_22676960, na
lines(46981281,666.67,type="p",col="cornflowerblue",pch=20,cex=0.6) #LG12.final, Fvb2_21587770, na
lines(46981283,666.67,type="p",col="cornflowerblue",pch=20,cex=0.6) #LG12.final, Fvb2_21587772, na
lines(47501287,669.05,type="p",col="cornflowerblue",pch=20,cex=0.6) #LG12.final, Fvb2_22107776, na
lines(30828572,664.29,type="p",col="cornflowerblue",pch=20,cex=0.6) #LG12.final, Fvb2_5435061, na
lines(30783210,661.9,type="p",col="cornflowerblue",pch=20,cex=0.6) #LG12.final, Fvb2_5389699, na
lines(47428714,669.05,type="p",col="cornflowerblue",pch=20,cex=0.6) #LG12.final, Fvb2_22035203, na
lines(48070381,671.43,type="p",col="cornflowerblue",pch=20,cex=0.6) #LG12.final, Fvb2_22676870, na
lines(47454640,669.05,type="p",col="cornflowerblue",pch=20,cex=0.6) #LG12.final, Fvb2_22061129, na
lines(46999678,669.05,type="p",col="cornflowerblue",pch=20,cex=0.6) #LG12.final, Fvb2_21606167, na
lines(47240423,669.05,type="p",col="cornflowerblue",pch=20,cex=0.6) #LG12.final, Fvb2_21846912, na
lines(47503604,669.05,type="p",col="cornflowerblue",pch=20,cex=0.6) #LG12.final, Fvb2_22110093, na
lines(47458541,669.05,type="p",col="cornflowerblue",pch=20,cex=0.6) #LG12.final, Fvb2_22065030, na
lines(30360543,659.52,type="p",col="cornflowerblue",pch=20,cex=0.6) #LG12.final, Fvb2_4967032, na
lines(33656475,654.76,type="p",col="cornflowerblue",pch=20,cex=0.6) #LG12.final, Fvb2_8262964, na
lines(31353899,654.76,type="p",col="cornflowerblue",pch=20,cex=0.6) #LG12.final, Fvb2_5960388, na
lines(33746330,654.76,type="p",col="cornflowerblue",pch=20,cex=0.6) #LG12.final, Fvb2_8352819, na
lines(34110248,654.76,type="p",col="cornflowerblue",pch=20,cex=0.6) #LG12.final, Fvb2_8716737, na
lines(33746424,654.76,type="p",col="cornflowerblue",pch=20,cex=0.6) #LG12.final, Fvb2_8352913, na
lines(26499169,654.76,type="p",col="cornflowerblue",pch=20,cex=0.6) #LG12.final, Fvb2_1105658, na
lines(31431926,654.76,type="p",col="cornflowerblue",pch=20,cex=0.6) #LG12.final, Fvb2_6038415, na
lines(33746376,654.76,type="p",col="cornflowerblue",pch=20,cex=0.6) #LG12.final, Fvb2_8352865, na
lines(33951668,654.76,type="p",col="cornflowerblue",pch=20,cex=0.6) #LG12.final, Fvb2_8558157, na
lines(34110222,654.76,type="p",col="cornflowerblue",pch=20,cex=0.6) #LG12.final, Fvb2_8716711, na
lines(32959018,650,type="p",col="cornflowerblue",pch=20,cex=0.6) #LG12.final, Fvb2_7565507, na
lines(28724248,654.76,type="p",col="cornflowerblue",pch=20,cex=0.6) #LG12.final, Fvb2_3330737, na
lines(38089484,645.24,type="p",col="cornflowerblue",pch=20,cex=0.6) #LG12.final, Fvb2_12695973, na
lines(32958893,650,type="p",col="cornflowerblue",pch=20,cex=0.6) #LG12.final, Fvb2_7565382, na
lines(32959073,650,type="p",col="cornflowerblue",pch=20,cex=0.6) #LG12.final, Fvb2_7565562, na
lines(35408068,647.62,type="p",col="cornflowerblue",pch=20,cex=0.6) #LG12.final, Fvb2_10014557, na
lines(35571739,645.24,type="p",col="cornflowerblue",pch=20,cex=0.6) #LG12.final, Fvb2_10178228, na
lines(38118674,645.24,type="p",col="cornflowerblue",pch=20,cex=0.6) #LG12.final, Fvb2_12725163, na
lines(35524060,645.24,type="p",col="cornflowerblue",pch=20,cex=0.6) #LG12.final, Fvb2_10130549, na
lines(29071272,654.76,type="p",col="cornflowerblue",pch=20,cex=0.6) #LG12.final, Fvb2_3677761, na
lines(34546748,647.62,type="p",col="cornflowerblue",pch=20,cex=0.6) #LG12.final, Fvb2_9153237, na
lines(40749415,640.48,type="p",col="cornflowerblue",pch=20,cex=0.6) #LG12.final, Fvb2_15355904, na
lines(38877214,647.62,type="p",col="cornflowerblue",pch=20,cex=0.6) #LG12.final, Fvb2_13483703, na
lines(38820893,647.62,type="p",col="cornflowerblue",pch=20,cex=0.6) #LG12.final, Fvb2_13427382, na
lines(39802220,647.62,type="p",col="cornflowerblue",pch=20,cex=0.6) #LG12.final, Fvb2_14408709, na
lines(29514118,654.76,type="p",col="cornflowerblue",pch=20,cex=0.6) #LG12.final, Fvb2_4120607, na
lines(42594311,638.1,type="p",col="cornflowerblue",pch=20,cex=0.6) #LG12.final, Fvb2_17200800, na
lines(44377864,635.71,type="p",col="cornflowerblue",pch=20,cex=0.6) #LG12.final, Fvb2_18984353, na
lines(43713871,635.71,type="p",col="cornflowerblue",pch=20,cex=0.6) #LG12.final, Fvb2_18320360, na
lines(42773365,635.71,type="p",col="cornflowerblue",pch=20,cex=0.6) #LG12.final, Fvb2_17379854, na
lines(43870966,635.71,type="p",col="cornflowerblue",pch=20,cex=0.6) #LG12.final, Fvb2_18477455, na
lines(44377854,635.71,type="p",col="cornflowerblue",pch=20,cex=0.6) #LG12.final, Fvb2_18984343, na
lines(45014063,635.71,type="p",col="cornflowerblue",pch=20,cex=0.6) #LG12.final, Fvb2_19620552, na
lines(45014204,635.71,type="p",col="cornflowerblue",pch=20,cex=0.6) #LG12.final, Fvb2_19620693, na
lines(168461406,635.71,type="p",col="cornflowerblue",pch=0,cex=1.5) #LG12.final, Fvb6_11252500, na
lines(168461406,635.71,type="p",col="cornflowerblue",pch=20,cex=0.6) #LG12.final, Fvb6_11252500, na
lines(45441220,633.33,type="p",col="cornflowerblue",pch=20,cex=0.6) #LG12.final, Fvb2_20047709, na
lines(45101323,633.33,type="p",col="cornflowerblue",pch=20,cex=0.6) #LG12.final, Fvb2_19707812, na
lines(45237984,633.33,type="p",col="cornflowerblue",pch=20,cex=0.6) #LG12.final, Fvb2_19844473, na
lines(45400615,633.33,type="p",col="cornflowerblue",pch=20,cex=0.6) #LG12.final, Fvb2_20007104, na
lines(36727262,640.48,type="p",col="cornflowerblue",pch=20,cex=0.6) #LG12.final, Fvb2_11333751, na
lines(46201828,633.33,type="p",col="cornflowerblue",pch=20,cex=0.6) #LG12.final, Fvb2_20808317, na
lines(46010062,633.33,type="p",col="cornflowerblue",pch=20,cex=0.6) #LG12.final, Fvb2_20616551, na
lines(180412546,635.71,type="p",col="cornflowerblue",pch=0,cex=1.5) #LG12.final, Fvb6_23203640, na
lines(180412546,635.71,type="p",col="cornflowerblue",pch=20,cex=0.6) #LG12.final, Fvb6_23203640, na
lines(46008040,633.33,type="p",col="cornflowerblue",pch=20,cex=0.6) #LG12.final, Fvb2_20614529, na
lines(46425488,633.33,type="p",col="cornflowerblue",pch=20,cex=0.6) #LG12.final, Fvb2_21031977, na
lines(36727295,640.48,type="p",col="cornflowerblue",pch=20,cex=0.6) #LG12.final, Fvb2_11333784, na
lines(46115280,633.33,type="p",col="cornflowerblue",pch=20,cex=0.6) #LG12.final, Fvb2_20721769, na
lines(46425531,633.33,type="p",col="cornflowerblue",pch=20,cex=0.6) #LG12.final, Fvb2_21032020, na
lines(46524915,633.33,type="p",col="cornflowerblue",pch=20,cex=0.6) #LG12.final, Fvb2_21131404, na
lines(45990650,633.33,type="p",col="cornflowerblue",pch=20,cex=0.6) #LG12.final, Fvb2_20597139, na
lines(40570021,640.48,type="p",col="cornflowerblue",pch=20,cex=0.6) #LG12.final, Fvb2_15176510, na
lines(220477333,900,type="p",col="blue",pch=20,cex=0.6) #LG13.final, Fvb7_22395017, na
lines(221142006,900,type="p",col="blue",pch=20,cex=0.6) #LG13.final, Fvb7_23059690, na
lines(221147265,900,type="p",col="blue",pch=20,cex=0.6) #LG13.final, Fvb7_23064949, na
lines(220612393,897.62,type="p",col="blue",pch=20,cex=0.6) #LG13.final, Fvb7_22530077, na
lines(220914663,897.62,type="p",col="blue",pch=20,cex=0.6) #LG13.final, Fvb7_22832347, na
lines(220477400,897.62,type="p",col="blue",pch=20,cex=0.6) #LG13.final, Fvb7_22395084, na
lines(220904090,897.62,type="p",col="blue",pch=20,cex=0.6) #LG13.final, Fvb7_22821774, na
lines(221147222,897.62,type="p",col="blue",pch=20,cex=0.6) #LG13.final, Fvb7_23064906, na
lines(221658027,897.62,type="p",col="blue",pch=20,cex=0.6) #LG13.final, Fvb7_23575711, na
lines(220441588,895.23,type="p",col="blue",pch=20,cex=0.6) #LG13.final, Fvb7_22359272, na
lines(220138053,895.23,type="p",col="blue",pch=20,cex=0.6) #LG13.final, Fvb7_22055737, na
lines(220284686,895.23,type="p",col="blue",pch=20,cex=0.6) #LG13.final, Fvb7_22202370, na
lines(219133127,890.46,type="p",col="blue",pch=20,cex=0.6) #LG13.final, Fvb7_21050811, na
lines(218510556,890.46,type="p",col="blue",pch=20,cex=0.6) #LG13.final, Fvb7_20428240, na
lines(217943833,890.46,type="p",col="blue",pch=20,cex=0.6) #LG13.final, Fvb7_19861517, na
lines(217943757,890.46,type="p",col="blue",pch=20,cex=0.6) #LG13.final, Fvb7_19861441, na
lines(218863077,890.46,type="p",col="blue",pch=20,cex=0.6) #LG13.final, Fvb7_20780761, na
lines(219133095,890.46,type="p",col="blue",pch=20,cex=0.6) #LG13.final, Fvb7_21050779, na
lines(216726623,880.82,type="p",col="blue",pch=20,cex=0.6) #LG13.final, Fvb7_18644307, na
lines(216856267,880.82,type="p",col="blue",pch=20,cex=0.6) #LG13.final, Fvb7_18773951, na
lines(216499195,880.81,type="p",col="blue",pch=20,cex=0.6) #LG13.final, Fvb7_18416879, na
lines(215730808,878.43,type="p",col="blue",pch=20,cex=0.6) #LG13.final, Fvb7_17648492, na
lines(215469841,876.04,type="p",col="blue",pch=20,cex=0.6) #LG13.final, Fvb7_17387525, na
lines(215107496,873.66,type="p",col="blue",pch=20,cex=0.6) #LG13.final, Fvb7_17025180, na
lines(214629582,871.27,type="p",col="blue",pch=20,cex=0.6) #LG13.final, Fvb7_16547266, na
lines(214193238,871.27,type="p",col="blue",pch=20,cex=0.6) #LG13.final, Fvb7_16110922, GC: Fvb7_16402733-Fvb7_16471979-Fvb7_16085783-Fvb7_16110592-Fvb7_16417267
lines(214499543,871.27,type="p",col="blue",pch=20,cex=0.6) #LG13.final, Fvb7_16417227, GC: Fvb7_16402733-Fvb7_16471979-Fvb7_16085783-Fvb7_16110592-Fvb7_16417267
lines(214358333,871.27,type="p",col="blue",pch=20,cex=0.6) #LG13.final, Fvb7_16276017, na
lines(214554388,871.27,type="p",col="blue",pch=20,cex=0.6) #LG13.final, Fvb7_16472072, GC: Fvb7_16402733-Fvb7_16471979-Fvb7_16085783-Fvb7_16110592-Fvb7_16417267
lines(214559629,871.27,type="p",col="blue",pch=20,cex=0.6) #LG13.final, Fvb7_16477313, na
lines(213625012,866.49,type="p",col="blue",pch=20,cex=0.6) #LG13.final, Fvb7_15542696, na
lines(211698995,864.11,type="p",col="blue",pch=20,cex=0.6) #LG13.final, Fvb7_13616679, na
lines(211617256,861.72,type="p",col="blue",pch=20,cex=0.6) #LG13.final, Fvb7_13534940, na
lines(211612333,859.34,type="p",col="blue",pch=20,cex=0.6) #LG13.final, Fvb7_13530017, na
lines(33030250,852.13,type="p",col="blue",pch=0,cex=1.5) #LG13.final, Fvb2_7636739, na
lines(33030250,852.13,type="p",col="blue",pch=20,cex=0.6) #LG13.final, Fvb2_7636739, na
lines(180168059,849.75,type="p",col="blue",pch=0,cex=1.5) #LG13.final, Fvb6_22959153, na
lines(180168059,849.75,type="p",col="blue",pch=20,cex=0.6) #LG13.final, Fvb6_22959153, na
lines(211073310,849.75,type="p",col="blue",pch=20,cex=0.6) #LG13.final, Fvb7_12990994, na
lines(211073105,849.75,type="p",col="blue",pch=20,cex=0.6) #LG13.final, Fvb7_12990789, na
lines(92842062,847.36,type="p",col="blue",pch=0,cex=1.5) #LG13.final, Fvb4_1357601, na
lines(92842062,847.36,type="p",col="blue",pch=20,cex=0.6) #LG13.final, Fvb4_1357601, na
lines(211025440,842.58,type="p",col="blue",pch=20,cex=0.6) #LG13.final, Fvb7_12943124, na
lines(210323613,840.2,type="p",col="blue",pch=20,cex=0.6) #LG13.final, Fvb7_12241297, na
lines(210238984,840.2,type="p",col="blue",pch=20,cex=0.6) #LG13.final, Fvb7_12156668, na
lines(210315534,840.2,type="p",col="blue",pch=20,cex=0.6) #LG13.final, Fvb7_12233218, na
lines(210128471,840.2,type="p",col="blue",pch=20,cex=0.6) #LG13.final, Fvb7_12046155, na
lines(210018000,840.2,type="p",col="blue",pch=20,cex=0.6) #LG13.final, Fvb7_11935684, na
lines(210238816,840.2,type="p",col="blue",pch=20,cex=0.6) #LG13.final, Fvb7_12156500, na
lines(209192209,837.81,type="p",col="blue",pch=20,cex=0.6) #LG13.final, Fvb7_11109893, na
lines(201664147,830.6,type="p",col="blue",pch=20,cex=0.6) #LG13.final, Fvb7_3581831, na
lines(201664048,825.82,type="p",col="blue",pch=20,cex=0.6) #LG13.final, Fvb7_3581732, na
lines(208639700,825.82,type="p",col="blue",pch=20,cex=0.6) #LG13.final, Fvb7_10557384, na
lines(206481595,825.82,type="p",col="blue",pch=20,cex=0.6) #LG13.final, Fvb7_8399279, na
lines(206812953,825.82,type="p",col="blue",pch=20,cex=0.6) #LG13.final, Fvb7_8730637, na
lines(208517194,825.82,type="p",col="blue",pch=20,cex=0.6) #LG13.final, Fvb7_10434878, na
lines(206502295,825.82,type="p",col="blue",pch=20,cex=0.6) #LG13.final, Fvb7_8419979, na
lines(206564134,825.82,type="p",col="blue",pch=20,cex=0.6) #LG13.final, Fvb7_8481818, na
lines(206695357,825.82,type="p",col="blue",pch=20,cex=0.6) #LG13.final, Fvb7_8613041, na
lines(206775134,825.82,type="p",col="blue",pch=20,cex=0.6) #LG13.final, Fvb7_8692818, na
lines(208639713,825.82,type="p",col="blue",pch=20,cex=0.6) #LG13.final, Fvb7_10557397, na
lines(208653763,825.82,type="p",col="blue",pch=20,cex=0.6) #LG13.final, Fvb7_10571447, na
lines(206752503,825.82,type="p",col="blue",pch=20,cex=0.6) #LG13.final, Fvb7_8670187, na
lines(207305479,823.43,type="p",col="blue",pch=20,cex=0.6) #LG13.final, Fvb7_9223163, na
lines(207656145,821.05,type="p",col="blue",pch=20,cex=0.6) #LG13.final, Fvb7_9573829, na
lines(208016610,821.05,type="p",col="blue",pch=20,cex=0.6) #LG13.final, Fvb7_9934294, na
lines(206375038,821.05,type="p",col="blue",pch=20,cex=0.6) #LG13.final, Fvb7_8292722, na
lines(208016449,821.05,type="p",col="blue",pch=20,cex=0.6) #LG13.final, Fvb7_9934133, na
lines(204456438,818.67,type="p",col="blue",pch=20,cex=0.6) #LG13.final, Fvb7_6374122, na
lines(204809503,818.67,type="p",col="blue",pch=20,cex=0.6) #LG13.final, Fvb7_6727187, na
lines(204809504,818.67,type="p",col="blue",pch=20,cex=0.6) #LG13.final, Fvb7_6727188, na
lines(204026956,818.67,type="p",col="blue",pch=20,cex=0.6) #LG13.final, Fvb7_5944640, na
lines(204042703,816.28,type="p",col="blue",pch=20,cex=0.6) #LG13.final, Fvb7_5960387, na
lines(198773529,811.5,type="p",col="blue",pch=20,cex=0.6) #LG13.final, Fvb7_691213, na
lines(200744587,811.5,type="p",col="blue",pch=20,cex=0.6) #LG13.final, Fvb7_2662271, na
lines(201595443,811.5,type="p",col="blue",pch=20,cex=0.6) #LG13.final, Fvb7_3513127, na
lines(202025585,811.5,type="p",col="blue",pch=20,cex=0.6) #LG13.final, Fvb7_3943269, na
lines(199923166,809.12,type="p",col="blue",pch=20,cex=0.6) #LG13.final, Fvb7_1840850, na
lines(200960056,809.12,type="p",col="blue",pch=20,cex=0.6) #LG13.final, Fvb7_2877740, na
lines(195671999,925,type="p",col="blue",pch=20,cex=0.6) #LG14.final, Fvb6_38463093, na
lines(195910818,922.56,type="p",col="blue",pch=20,cex=0.6) #LG14.final, Fvb6_38701912, na
lines(195774246,922.56,type="p",col="blue",pch=20,cex=0.6) #LG14.final, Fvb6_38565340, na
lines(195858277,922.56,type="p",col="blue",pch=20,cex=0.6) #LG14.final, Fvb6_38649371, na
lines(195858339,922.56,type="p",col="blue",pch=20,cex=0.6) #LG14.final, Fvb6_38649433, na
lines(195153858,920.18,type="p",col="blue",pch=20,cex=0.6) #LG14.final, Fvb6_37944952, na
lines(195313886,920.18,type="p",col="blue",pch=20,cex=0.6) #LG14.final, Fvb6_38104980, na
lines(194637337,912.97,type="p",col="blue",pch=20,cex=0.6) #LG14.final, Fvb6_37428431, na
lines(194384543,908.19,type="p",col="blue",pch=20,cex=0.6) #LG14.final, Fvb6_37175637, na
lines(194101315,908.19,type="p",col="blue",pch=20,cex=0.6) #LG14.final, Fvb6_36892409, na
lines(194193489,905.8,type="p",col="blue",pch=20,cex=0.6) #LG14.final, Fvb6_36984583, na
lines(193368727,896.14,type="p",col="blue",pch=20,cex=0.6) #LG14.final, Fvb6_36159821, na
lines(191864842,893.75,type="p",col="blue",pch=20,cex=0.6) #LG14.final, Fvb6_34655936, na
lines(192837403,893.75,type="p",col="blue",pch=20,cex=0.6) #LG14.final, Fvb6_35628497, na
lines(192837239,893.75,type="p",col="blue",pch=20,cex=0.6) #LG14.final, Fvb6_35628333, na
lines(191940174,893.75,type="p",col="blue",pch=20,cex=0.6) #LG14.final, Fvb6_34731268, na
lines(192351313,893.75,type="p",col="blue",pch=20,cex=0.6) #LG14.final, Fvb6_35142407, na
lines(192351377,893.75,type="p",col="blue",pch=20,cex=0.6) #LG14.final, Fvb6_35142471, na
lines(191893943,893.75,type="p",col="blue",pch=20,cex=0.6) #LG14.final, Fvb6_34685037, na
lines(192104557,893.75,type="p",col="blue",pch=20,cex=0.6) #LG14.final, Fvb6_34895651, na
lines(192351226,893.75,type="p",col="blue",pch=20,cex=0.6) #LG14.final, Fvb6_35142320, na
lines(192351412,893.75,type="p",col="blue",pch=20,cex=0.6) #LG14.final, Fvb6_35142506, na
lines(191940353,891.37,type="p",col="blue",pch=20,cex=0.6) #LG14.final, Fvb6_34731447, na
lines(192351207,891.37,type="p",col="blue",pch=20,cex=0.6) #LG14.final, Fvb6_35142301, na
lines(193333347,886.59,type="p",col="blue",pch=20,cex=0.6) #LG14.final, Fvb6_36124441, na
lines(191714085,881.8,type="p",col="blue",pch=20,cex=0.6) #LG14.final, Fvb6_34505179, na
lines(191496710,881.8,type="p",col="blue",pch=20,cex=0.6) #LG14.final, Fvb6_34287804, na
lines(191462677,877.03,type="p",col="blue",pch=20,cex=0.6) #LG14.final, Fvb6_34253771, na
lines(190044139,874.65,type="p",col="blue",pch=20,cex=0.6) #LG14.final, Fvb6_32835233, na
lines(191268199,874.64,type="p",col="blue",pch=20,cex=0.6) #LG14.final, Fvb6_34059293, na
lines(189662092,872.26,type="p",col="blue",pch=20,cex=0.6) #LG14.final, Fvb6_32453186, na
lines(190744167,872.26,type="p",col="blue",pch=20,cex=0.6) #LG14.final, Fvb6_33535261, na
lines(189992644,872.26,type="p",col="blue",pch=20,cex=0.6) #LG14.final, Fvb6_32783738, na
lines(190723273,872.26,type="p",col="blue",pch=20,cex=0.6) #LG14.final, Fvb6_33514367, na
lines(190832704,872.26,type="p",col="blue",pch=20,cex=0.6) #LG14.final, Fvb6_33623798, na
lines(190853413,872.26,type="p",col="blue",pch=20,cex=0.6) #LG14.final, Fvb6_33644507, na
lines(190832871,869.88,type="p",col="blue",pch=20,cex=0.6) #LG14.final, Fvb6_33623965, na
lines(189416293,865.1,type="p",col="blue",pch=20,cex=0.6) #LG14.final, Fvb6_32207387, na
lines(189445293,860.33,type="p",col="blue",pch=20,cex=0.6) #LG14.final, Fvb6_32236387, na
lines(189182863,857.94,type="p",col="blue",pch=20,cex=0.6) #LG14.final, Fvb6_31973957, na
lines(189323267,857.94,type="p",col="blue",pch=20,cex=0.6) #LG14.final, Fvb6_32114361, na
lines(188031987,857.94,type="p",col="blue",pch=20,cex=0.6) #LG14.final, Fvb6_30823081, na
lines(189323183,857.94,type="p",col="blue",pch=20,cex=0.6) #LG14.final, Fvb6_32114277, na
lines(188720087,857.94,type="p",col="blue",pch=20,cex=0.6) #LG14.final, Fvb6_31511181, na
lines(172074542,857.94,type="p",col="blue",pch=20,cex=0.6) #LG14.final, Fvb6_14865636, na
lines(188031993,857.94,type="p",col="blue",pch=20,cex=0.6) #LG14.final, Fvb6_30823087, na
lines(189323338,857.94,type="p",col="blue",pch=20,cex=0.6) #LG14.final, Fvb6_32114432, na
lines(33424318,857.94,type="p",col="blue",pch=0,cex=1.5) #LG14.final, Fvb2_8030807, na
lines(33424318,857.94,type="p",col="blue",pch=20,cex=0.6) #LG14.final, Fvb2_8030807, na
lines(188030949,857.94,type="p",col="blue",pch=20,cex=0.6) #LG14.final, Fvb6_30822043, na
lines(189101600,857.94,type="p",col="blue",pch=20,cex=0.6) #LG14.final, Fvb6_31892694, na
lines(187364026,855.56,type="p",col="blue",pch=20,cex=0.6) #LG14.final, Fvb6_30155120, na
lines(187023092,855.56,type="p",col="blue",pch=20,cex=0.6) #LG14.final, Fvb6_29814186, na
lines(187402616,855.56,type="p",col="blue",pch=20,cex=0.6) #LG14.final, Fvb6_30193710, na
lines(186220985,853.18,type="p",col="blue",pch=20,cex=0.6) #LG14.final, Fvb6_29012079, na
lines(186317803,853.18,type="p",col="blue",pch=20,cex=0.6) #LG14.final, Fvb6_29108897, na
lines(158335474,742,type="p",col="blue",pch=20,cex=0.6) #LG14.final, Fvb6_1126568, na
lines(157620076,746.85,type="p",col="blue",pch=20,cex=0.6) #LG14.final, Fvb6_411170, na
lines(157819232,746.85,type="p",col="blue",pch=20,cex=0.6) #LG14.final, Fvb6_610326, na
lines(157913181,746.85,type="p",col="blue",pch=20,cex=0.6) #LG14.final, Fvb6_704275, na
lines(158292563,746.85,type="p",col="blue",pch=20,cex=0.6) #LG14.final, Fvb6_1083657, na
lines(158335526,746.85,type="p",col="blue",pch=20,cex=0.6) #LG14.final, Fvb6_1126620, na
lines(158335584,746.85,type="p",col="blue",pch=20,cex=0.6) #LG14.final, Fvb6_1126678, na
lines(158335617,746.85,type="p",col="blue",pch=20,cex=0.6) #LG14.final, Fvb6_1126711, na
lines(158335651,746.85,type="p",col="blue",pch=20,cex=0.6) #LG14.final, Fvb6_1126745, na
lines(159101824,751.63,type="p",col="blue",pch=20,cex=0.6) #LG14.final, Fvb6_1892918, na
lines(159179424,751.63,type="p",col="blue",pch=20,cex=0.6) #LG14.final, Fvb6_1970518, na
lines(159179501,751.63,type="p",col="blue",pch=20,cex=0.6) #LG14.final, Fvb6_1970595, na
lines(159924370,754.01,type="p",col="blue",pch=20,cex=0.6) #LG14.final, Fvb6_2715464, na
lines(160166382,756.4,type="p",col="blue",pch=20,cex=0.6) #LG14.final, Fvb6_2957476, na
lines(161579951,766.04,type="p",col="blue",pch=20,cex=0.6) #LG14.final, Fvb6_4371045, na
lines(161947757,766.04,type="p",col="blue",pch=20,cex=0.6) #LG14.final, Fvb6_4738851, na
lines(162867680,768.42,type="p",col="blue",pch=20,cex=0.6) #LG14.final, Fvb6_5658774, na
lines(163675498,770.8,type="p",col="blue",pch=20,cex=0.6) #LG14.final, Fvb6_6466592, na
lines(164549514,773.19,type="p",col="blue",pch=20,cex=0.6) #LG14.final, Fvb6_7340608, na
lines(166393695,773.19,type="p",col="blue",pch=20,cex=0.6) #LG14.final, Fvb6_9184789, na
lines(166393716,773.19,type="p",col="blue",pch=20,cex=0.6) #LG14.final, Fvb6_9184810, na
lines(165515175,775.57,type="p",col="blue",pch=20,cex=0.6) #LG14.final, Fvb6_8306269, na
lines(165543430,775.57,type="p",col="blue",pch=20,cex=0.6) #LG14.final, Fvb6_8334524, na
lines(166393602,775.57,type="p",col="blue",pch=20,cex=0.6) #LG14.final, Fvb6_9184696, na
lines(166393625,775.57,type="p",col="blue",pch=20,cex=0.6) #LG14.final, Fvb6_9184719, na
lines(165299406,775.57,type="p",col="blue",pch=20,cex=0.6) #LG14.final, Fvb6_8090500, na
lines(165813589,775.57,type="p",col="blue",pch=20,cex=0.6) #LG14.final, Fvb6_8604683, na
lines(165522462,775.57,type="p",col="blue",pch=20,cex=0.6) #LG14.final, Fvb6_8313556, na
lines(165522489,775.57,type="p",col="blue",pch=20,cex=0.6) #LG14.final, Fvb6_8313583, na
lines(165860371,775.57,type="p",col="blue",pch=20,cex=0.6) #LG14.final, Fvb6_8651465, na
lines(165303068,775.57,type="p",col="blue",pch=20,cex=0.6) #LG14.final, Fvb6_8094162, na
lines(166668207,780.35,type="p",col="blue",pch=20,cex=0.6) #LG14.final, Fvb6_9459301, na
lines(168465415,780.35,type="p",col="blue",pch=20,cex=0.6) #LG14.final, Fvb6_11256509, na
lines(169584893,780.35,type="p",col="blue",pch=20,cex=0.6) #LG14.final, Fvb6_12375987, na
lines(168676615,780.35,type="p",col="blue",pch=20,cex=0.6) #LG14.final, Fvb6_11467709, na
lines(175150199,789.99,type="p",col="blue",pch=20,cex=0.6) #LG14.final, Fvb6_17941293, na
lines(175150292,789.99,type="p",col="blue",pch=20,cex=0.6) #LG14.final, Fvb6_17941386, na
lines(175316353,789.99,type="p",col="blue",pch=20,cex=0.6) #LG14.final, Fvb6_18107447, na
lines(177982296,789.99,type="p",col="blue",pch=20,cex=0.6) #LG14.final, Fvb6_20773390, na
lines(175229820,789.99,type="p",col="blue",pch=20,cex=0.6) #LG14.final, Fvb6_18020914, na
lines(176134496,789.99,type="p",col="blue",pch=20,cex=0.6) #LG14.final, Fvb6_18925590, na
lines(174720181,789.99,type="p",col="blue",pch=20,cex=0.6) #LG14.final, Fvb6_17511275, na
lines(173025389,789.99,type="p",col="blue",pch=20,cex=0.6) #LG14.final, Fvb6_15816483, na
lines(181999274,802.16,type="p",col="blue",pch=20,cex=0.6) #LG14.final, Fvb6_24790368, na
lines(179832848,809.37,type="p",col="blue",pch=20,cex=0.6) #LG14.final, Fvb6_22623942, na
lines(180750785,809.37,type="p",col="blue",pch=20,cex=0.6) #LG14.final, Fvb6_23541879, na
lines(180048837,809.37,type="p",col="blue",pch=20,cex=0.6) #LG14.final, Fvb6_22839931, na
lines(180365995,809.38,type="p",col="blue",pch=20,cex=0.6) #LG14.final, Fvb6_23157089, na
lines(182107653,811.76,type="p",col="blue",pch=20,cex=0.6) #LG14.final, Fvb6_24898747, na
lines(182188705,811.76,type="p",col="blue",pch=20,cex=0.6) #LG14.final, Fvb6_24979799, na
lines(182103462,811.76,type="p",col="blue",pch=20,cex=0.6) #LG14.final, Fvb6_24894556, na
lines(182879360,816.53,type="p",col="blue",pch=20,cex=0.6) #LG14.final, Fvb6_25670454, GC: Fvb6_26071024-Fvb6_25670311
lines(183270792,816.53,type="p",col="blue",pch=20,cex=0.6) #LG14.final, Fvb6_26061886, na
lines(183460127,818.92,type="p",col="blue",pch=20,cex=0.6) #LG14.final, Fvb6_26251221, na
lines(184730312,818.92,type="p",col="blue",pch=20,cex=0.6) #LG14.final, Fvb6_27521406, na
lines(183872903,818.92,type="p",col="blue",pch=20,cex=0.6) #LG14.final, Fvb6_26663997, na
lines(186011756,826.11,type="p",col="blue",pch=20,cex=0.6) #LG14.final, Fvb6_28802850, na
lines(154067869,700,type="p",col="cornflowerblue",pch=20,cex=0.6) #LG15.final, Fvb5_28089024, na
lines(153002038,695.1,type="p",col="cornflowerblue",pch=20,cex=0.6) #LG15.final, Fvb5_27023193, na
lines(154239576,692.72,type="p",col="cornflowerblue",pch=20,cex=0.6) #LG15.final, Fvb5_28260731, na
lines(150807491,690.33,type="p",col="cornflowerblue",pch=20,cex=0.6) #LG15.final, Fvb5_24828646, na
lines(152234755,690.33,type="p",col="cornflowerblue",pch=20,cex=0.6) #LG15.final, Fvb5_26255910, na
lines(151198300,690.33,type="p",col="cornflowerblue",pch=20,cex=0.6) #LG15.final, Fvb5_25219455, na
lines(150807540,690.33,type="p",col="cornflowerblue",pch=20,cex=0.6) #LG15.final, Fvb5_24828695, na
lines(151843804,690.33,type="p",col="cornflowerblue",pch=20,cex=0.6) #LG15.final, Fvb5_25864959, na
lines(151884653,690.33,type="p",col="cornflowerblue",pch=20,cex=0.6) #LG15.final, Fvb5_25905808, na
lines(152224591,690.33,type="p",col="cornflowerblue",pch=20,cex=0.6) #LG15.final, Fvb5_26245746, na
lines(151199335,690.33,type="p",col="cornflowerblue",pch=20,cex=0.6) #LG15.final, Fvb5_25220490, na
lines(151199485,687.95,type="p",col="cornflowerblue",pch=20,cex=0.6) #LG15.final, Fvb5_25220640, na
lines(147347040,683.17,type="p",col="cornflowerblue",pch=20,cex=0.6) #LG15.final, Fvb5_21368195, na
lines(147871906,683.17,type="p",col="cornflowerblue",pch=20,cex=0.6) #LG15.final, Fvb5_21893061, na
lines(149905609,683.17,type="p",col="cornflowerblue",pch=20,cex=0.6) #LG15.final, Fvb5_23926764, na
lines(148237616,683.17,type="p",col="cornflowerblue",pch=20,cex=0.6) #LG15.final, Fvb5_22258771, na
lines(147695604,683.17,type="p",col="cornflowerblue",pch=20,cex=0.6) #LG15.final, Fvb5_21716759, na
lines(147973311,680.78,type="p",col="cornflowerblue",pch=20,cex=0.6) #LG15.final, Fvb5_21994466, na
lines(147973312,680.78,type="p",col="cornflowerblue",pch=20,cex=0.6) #LG15.final, Fvb5_21994467, na
lines(145628332,678.4,type="p",col="cornflowerblue",pch=20,cex=0.6) #LG15.final, Fvb5_19649487, na
lines(145509947,678.4,type="p",col="cornflowerblue",pch=20,cex=0.6) #LG15.final, Fvb5_19531102, na
lines(142870529,676.02,type="p",col="cornflowerblue",pch=20,cex=0.6) #LG15.final, Fvb5_16891684, na
lines(142603716,676.02,type="p",col="cornflowerblue",pch=20,cex=0.6) #LG15.final, Fvb5_16624871, na
lines(142603768,676.02,type="p",col="cornflowerblue",pch=20,cex=0.6) #LG15.final, Fvb5_16624923, na
lines(142603936,676.02,type="p",col="cornflowerblue",pch=20,cex=0.6) #LG15.final, Fvb5_16625091, na
lines(142870441,676.02,type="p",col="cornflowerblue",pch=20,cex=0.6) #LG15.final, Fvb5_16891596, na
lines(142604001,673.63,type="p",col="cornflowerblue",pch=20,cex=0.6) #LG15.final, Fvb5_16625156, na
lines(140815531,666.43,type="p",col="cornflowerblue",pch=20,cex=0.6) #LG15.final, Fvb5_14836686, na
lines(141157864,666.43,type="p",col="cornflowerblue",pch=20,cex=0.6) #LG15.final, Fvb5_15179019, na
lines(141292565,666.43,type="p",col="cornflowerblue",pch=20,cex=0.6) #LG15.final, Fvb5_15313720, na
lines(141292575,666.43,type="p",col="cornflowerblue",pch=20,cex=0.6) #LG15.final, Fvb5_15313730, na
lines(141661144,664.05,type="p",col="cornflowerblue",pch=20,cex=0.6) #LG15.final, Fvb5_15682299, na
lines(138108733,656.84,type="p",col="cornflowerblue",pch=20,cex=0.6) #LG15.final, Fvb5_12129888, na
lines(138630414,656.84,type="p",col="cornflowerblue",pch=20,cex=0.6) #LG15.final, Fvb5_12651569, na
lines(34563778,654.46,type="p",col="cornflowerblue",pch=0,cex=1.5) #LG15.final, Fvb2_9170267, na
lines(34563778,654.46,type="p",col="cornflowerblue",pch=20,cex=0.6) #LG15.final, Fvb2_9170267, na
lines(138630271,654.46,type="p",col="cornflowerblue",pch=20,cex=0.6) #LG15.final, Fvb5_12651426, na
lines(138734261,654.46,type="p",col="cornflowerblue",pch=20,cex=0.6) #LG15.final, Fvb5_12755416, na
lines(138735479,654.46,type="p",col="cornflowerblue",pch=20,cex=0.6) #LG15.final, Fvb5_12756634, na
lines(138243534,652.07,type="p",col="cornflowerblue",pch=20,cex=0.6) #LG15.final, Fvb5_12264689, na
lines(136117118,637.38,type="p",col="cornflowerblue",pch=20,cex=0.6) #LG15.final, Fvb5_10138273, na
lines(135768395,637.38,type="p",col="cornflowerblue",pch=20,cex=0.6) #LG15.final, Fvb5_9789550, na
lines(136319555,637.38,type="p",col="cornflowerblue",pch=20,cex=0.6) #LG15.final, Fvb5_10340710, na
lines(134415459,635,type="p",col="cornflowerblue",pch=20,cex=0.6) #LG15.final, Fvb5_8436614, na
lines(135043410,635,type="p",col="cornflowerblue",pch=20,cex=0.6) #LG15.final, Fvb5_9064565, na
lines(135063177,635,type="p",col="cornflowerblue",pch=20,cex=0.6) #LG15.final, Fvb5_9084332, na
lines(135063282,635,type="p",col="cornflowerblue",pch=20,cex=0.6) #LG15.final, Fvb5_9084437, na
lines(135212702,635,type="p",col="cornflowerblue",pch=20,cex=0.6) #LG15.final, Fvb5_9233857, na
lines(135063183,635,type="p",col="cornflowerblue",pch=20,cex=0.6) #LG15.final, Fvb5_9084338, na
lines(134786612,635,type="p",col="cornflowerblue",pch=20,cex=0.6) #LG15.final, Fvb5_8807767, na
lines(126014949,606.43,type="p",col="cornflowerblue",pch=20,cex=0.6) #LG15.final, Fvb5_36104, na
lines(127399237,608.81,type="p",col="cornflowerblue",pch=20,cex=0.6) #LG15.final, Fvb5_1420392, na
lines(88924542,606.43,type="p",col="cornflowerblue",pch=0,cex=1.5) #LG15.final, Fvb3_32586378, na
lines(88924542,606.43,type="p",col="cornflowerblue",pch=20,cex=0.6) #LG15.final, Fvb3_32586378, na
lines(127932732,608.81,type="p",col="cornflowerblue",pch=20,cex=0.6) #LG15.final, Fvb5_1953887, na
lines(129177050,608.81,type="p",col="cornflowerblue",pch=20,cex=0.6) #LG15.final, Fvb5_3198205, na
lines(127271201,608.81,type="p",col="cornflowerblue",pch=20,cex=0.6) #LG15.final, Fvb5_1292356, na
lines(127291506,608.81,type="p",col="cornflowerblue",pch=20,cex=0.6) #LG15.final, Fvb5_1312661, na
lines(127291510,608.81,type="p",col="cornflowerblue",pch=20,cex=0.6) #LG15.final, Fvb5_1312665, na
lines(125981721,606.43,type="p",col="cornflowerblue",pch=20,cex=0.6) #LG15.final, Fvb5_2876, na
lines(127195942,608.81,type="p",col="cornflowerblue",pch=20,cex=0.6) #LG15.final, Fvb5_1217097, na
lines(127195969,608.81,type="p",col="cornflowerblue",pch=20,cex=0.6) #LG15.final, Fvb5_1217124, na
lines(127399172,608.81,type="p",col="cornflowerblue",pch=20,cex=0.6) #LG15.final, Fvb5_1420327, na
lines(127932775,608.81,type="p",col="cornflowerblue",pch=20,cex=0.6) #LG15.final, Fvb5_1953930, na
lines(128155999,608.81,type="p",col="cornflowerblue",pch=20,cex=0.6) #LG15.final, Fvb5_2177154, na
lines(128518112,608.81,type="p",col="cornflowerblue",pch=20,cex=0.6) #LG15.final, Fvb5_2539267, na
lines(128902759,608.81,type="p",col="cornflowerblue",pch=20,cex=0.6) #LG15.final, Fvb5_2923914, na
lines(128972796,608.81,type="p",col="cornflowerblue",pch=20,cex=0.6) #LG15.final, Fvb5_2993951, na
lines(128989771,608.81,type="p",col="cornflowerblue",pch=20,cex=0.6) #LG15.final, Fvb5_3010926, na
lines(126708630,606.43,type="p",col="cornflowerblue",pch=20,cex=0.6) #LG15.final, Fvb5_729785, na
lines(131024517,618.33,type="p",col="cornflowerblue",pch=20,cex=0.6) #LG15.final, Fvb5_5045672, na
lines(131114098,620.71,type="p",col="cornflowerblue",pch=20,cex=0.6) #LG15.final, Fvb5_5135253, na
lines(131592005,623.1,type="p",col="cornflowerblue",pch=20,cex=0.6) #LG15.final, Fvb5_5613160, na
lines(132791627,625.48,type="p",col="cornflowerblue",pch=20,cex=0.6) #LG15.final, Fvb5_6812782, na
lines(132791691,625.48,type="p",col="cornflowerblue",pch=20,cex=0.6) #LG15.final, Fvb5_6812846, na
lines(132463413,623.1,type="p",col="cornflowerblue",pch=20,cex=0.6) #LG15.final, Fvb5_6484568, na
lines(133661314,630.24,type="p",col="cornflowerblue",pch=20,cex=0.6) #LG15.final, Fvb5_7682469, na
lines(133833853,630.24,type="p",col="cornflowerblue",pch=20,cex=0.6) #LG15.final, Fvb5_7855008, na
lines(133880140,630.24,type="p",col="cornflowerblue",pch=20,cex=0.6) #LG15.final, Fvb5_7901295, na
lines(133897863,630.24,type="p",col="cornflowerblue",pch=20,cex=0.6) #LG15.final, Fvb5_7919018, na
lines(194980624,625,type="p",col="red",pch=20,cex=0.6) #LG16.final, Fvb6_37771718, na
lines(195173543,625,type="p",col="red",pch=20,cex=0.6) #LG16.final, Fvb6_37964637, na
lines(195178747,625,type="p",col="red",pch=20,cex=0.6) #LG16.final, Fvb6_37969841, na
lines(195498260,625,type="p",col="red",pch=20,cex=0.6) #LG16.final, Fvb6_38289354, na
lines(194774673,622.62,type="p",col="red",pch=20,cex=0.6) #LG16.final, Fvb6_37565767, na
lines(192361847,612.98,type="p",col="red",pch=20,cex=0.6) #LG16.final, Fvb6_35152941, na
lines(194329900,610.59,type="p",col="red",pch=20,cex=0.6) #LG16.final, Fvb6_37120994, na
lines(194032661,608.21,type="p",col="red",pch=20,cex=0.6) #LG16.final, Fvb6_36823755, na
lines(193576121,608.21,type="p",col="red",pch=20,cex=0.6) #LG16.final, Fvb6_36367215, na
lines(194101291,608.21,type="p",col="red",pch=20,cex=0.6) #LG16.final, Fvb6_36892385, na
lines(194586622,608.21,type="p",col="red",pch=20,cex=0.6) #LG16.final, Fvb6_37377716, na
lines(193290750,608.21,type="p",col="red",pch=20,cex=0.6) #LG16.final, Fvb6_36081844, na
lines(193575981,608.21,type="p",col="red",pch=20,cex=0.6) #LG16.final, Fvb6_36367075, na
lines(194101203,608.21,type="p",col="red",pch=20,cex=0.6) #LG16.final, Fvb6_36892297, na
lines(194329827,608.21,type="p",col="red",pch=20,cex=0.6) #LG16.final, Fvb6_37120921, na
lines(193925402,605.82,type="p",col="red",pch=20,cex=0.6) #LG16.final, Fvb6_36716496, na
lines(191064390,598.62,type="p",col="red",pch=20,cex=0.6) #LG16.final, Fvb6_33855484, na
lines(189799344,596.24,type="p",col="red",pch=20,cex=0.6) #LG16.final, Fvb6_32590438, na
lines(190252595,596.24,type="p",col="red",pch=20,cex=0.6) #LG16.final, Fvb6_33043689, na
lines(190904142,596.24,type="p",col="red",pch=20,cex=0.6) #LG16.final, Fvb6_33695236, na
lines(191714117,596.24,type="p",col="red",pch=20,cex=0.6) #LG16.final, Fvb6_34505211, na
lines(191785222,596.24,type="p",col="red",pch=20,cex=0.6) #LG16.final, Fvb6_34576316, na
lines(191861460,596.24,type="p",col="red",pch=20,cex=0.6) #LG16.final, Fvb6_34652554, na
lines(192394279,596.24,type="p",col="red",pch=20,cex=0.6) #LG16.final, Fvb6_35185373, na
lines(193064800,596.24,type="p",col="red",pch=20,cex=0.6) #LG16.final, Fvb6_35855894, na
lines(189929258,596.24,type="p",col="red",pch=20,cex=0.6) #LG16.final, Fvb6_32720352, na
lines(190052992,596.24,type="p",col="red",pch=20,cex=0.6) #LG16.final, Fvb6_32844086, na
lines(190053052,596.24,type="p",col="red",pch=20,cex=0.6) #LG16.final, Fvb6_32844146, na
lines(191064404,596.24,type="p",col="red",pch=20,cex=0.6) #LG16.final, Fvb6_33855498, na
lines(192043575,596.24,type="p",col="red",pch=20,cex=0.6) #LG16.final, Fvb6_34834669, na
lines(191713972,596.24,type="p",col="red",pch=20,cex=0.6) #LG16.final, Fvb6_34505066, na
lines(192379242,596.24,type="p",col="red",pch=20,cex=0.6) #LG16.final, Fvb6_35170336, na
lines(193528699,596.24,type="p",col="red",pch=20,cex=0.6) #LG16.final, Fvb6_36319793, na
lines(190714083,596.24,type="p",col="red",pch=20,cex=0.6) #LG16.final, Fvb6_33505177, na
lines(194586526,596.24,type="p",col="red",pch=20,cex=0.6) #LG16.final, Fvb6_37377620, na
lines(191713971,596.24,type="p",col="red",pch=20,cex=0.6) #LG16.final, Fvb6_34505065, na
lines(189033648,596.24,type="p",col="red",pch=20,cex=0.6) #LG16.final, Fvb6_31824742, na
lines(191861447,593.86,type="p",col="red",pch=20,cex=0.6) #LG16.final, Fvb6_34652541, na
lines(191785268,593.86,type="p",col="red",pch=20,cex=0.6) #LG16.final, Fvb6_34576362, na
lines(189116240,590.7,type="p",col="red",pch=20,cex=0.6) #LG16.final, Fvb6_31907334, na
lines(193528579,584.28,type="p",col="red",pch=20,cex=0.6) #LG16.final, Fvb6_36319673, na
lines(172313180,574.62,type="p",col="red",pch=20,cex=0.6) #LG16.final, Fvb6_15104274, na
lines(188896918,574.62,type="p",col="red",pch=20,cex=0.6) #LG16.final, Fvb6_31688012, na
lines(172170044,574.62,type="p",col="red",pch=20,cex=0.6) #LG16.final, Fvb6_14961138, na
lines(188225434,574.62,type="p",col="red",pch=20,cex=0.6) #LG16.final, Fvb6_31016528, na
lines(188381534,574.62,type="p",col="red",pch=20,cex=0.6) #LG16.final, Fvb6_31172628, na
lines(188881231,574.62,type="p",col="red",pch=20,cex=0.6) #LG16.final, Fvb6_31672325, na
lines(172138145,574.62,type="p",col="red",pch=20,cex=0.6) #LG16.final, Fvb6_14929239, na
lines(187481923,569.84,type="p",col="red",pch=20,cex=0.6) #LG16.final, Fvb6_30273017, na
lines(186110943,569.84,type="p",col="red",pch=20,cex=0.6) #LG16.final, Fvb6_28902037, na
lines(185073429,569.84,type="p",col="red",pch=20,cex=0.6) #LG16.final, Fvb6_27864523, na
lines(183295554,565.06,type="p",col="red",pch=20,cex=0.6) #LG16.final, Fvb6_26086648, na
lines(183295643,565.06,type="p",col="red",pch=20,cex=0.6) #LG16.final, Fvb6_26086737, na
lines(183699736,565.06,type="p",col="red",pch=20,cex=0.6) #LG16.final, Fvb6_26490830, na
lines(184800188,562.67,type="p",col="red",pch=20,cex=0.6) #LG16.final, Fvb6_27591282, na
lines(182187519,553.02,type="p",col="red",pch=20,cex=0.6) #LG16.final, Fvb6_24978613, na
lines(179855605,550.63,type="p",col="red",pch=20,cex=0.6) #LG16.final, Fvb6_22646699, na
lines(180512597,550.63,type="p",col="red",pch=20,cex=0.6) #LG16.final, Fvb6_23303691, na
lines(177512919,550.63,type="p",col="red",pch=20,cex=0.6) #LG16.final, Fvb6_20304013, na
lines(180913248,550.63,type="p",col="red",pch=20,cex=0.6) #LG16.final, Fvb6_23704342, na
lines(179105178,550.63,type="p",col="red",pch=20,cex=0.6) #LG16.final, Fvb6_21896272, na
lines(177594584,550.63,type="p",col="red",pch=20,cex=0.6) #LG16.final, Fvb6_20385678, na
lines(179607075,550.63,type="p",col="red",pch=20,cex=0.6) #LG16.final, Fvb6_22398169, na
lines(180286600,550.63,type="p",col="red",pch=20,cex=0.6) #LG16.final, Fvb6_23077694, na
lines(170522756,545.85,type="p",col="red",pch=20,cex=0.6) #LG16.final, Fvb6_13313850, na
lines(143889595,541.08,type="p",col="red",pch=0,cex=1.5) #LG16.final, Fvb5_17910750, na
lines(143889595,541.08,type="p",col="red",pch=20,cex=0.6) #LG16.final, Fvb5_17910750, na
lines(171285556,541.08,type="p",col="red",pch=20,cex=0.6) #LG16.final, Fvb6_14076650, na
lines(175316383,541.08,type="p",col="red",pch=20,cex=0.6) #LG16.final, Fvb6_18107477, na
lines(175150268,541.08,type="p",col="red",pch=20,cex=0.6) #LG16.final, Fvb6_17941362, na
lines(175860219,541.08,type="p",col="red",pch=20,cex=0.6) #LG16.final, Fvb6_18651313, na
lines(171476968,541.08,type="p",col="red",pch=20,cex=0.6) #LG16.final, Fvb6_14268062, na
lines(175229841,541.08,type="p",col="red",pch=20,cex=0.6) #LG16.final, Fvb6_18020935, na
lines(167440155,541.08,type="p",col="red",pch=20,cex=0.6) #LG16.final, Fvb6_10231249, na
lines(175001027,541.08,type="p",col="red",pch=20,cex=0.6) #LG16.final, Fvb6_17792121, na
lines(171940789,541.08,type="p",col="red",pch=20,cex=0.6) #LG16.final, Fvb6_14731883, na
lines(166668016,536.3,type="p",col="red",pch=20,cex=0.6) #LG16.final, Fvb6_9459110, na
lines(168280033,536.3,type="p",col="red",pch=20,cex=0.6) #LG16.final, Fvb6_11071127, na
lines(168400212,536.3,type="p",col="red",pch=20,cex=0.6) #LG16.final, Fvb6_11191306, na
lines(168465336,536.3,type="p",col="red",pch=20,cex=0.6) #LG16.final, Fvb6_11256430, na
lines(166668129,536.3,type="p",col="red",pch=20,cex=0.6) #LG16.final, Fvb6_9459223, na
lines(168372732,536.3,type="p",col="red",pch=20,cex=0.6) #LG16.final, Fvb6_11163826, na
lines(168253179,536.3,type="p",col="red",pch=20,cex=0.6) #LG16.final, Fvb6_11044273, na
lines(168755384,536.3,type="p",col="red",pch=20,cex=0.6) #LG16.final, Fvb6_11546478, na
lines(166410056,533.92,type="p",col="red",pch=20,cex=0.6) #LG16.final, Fvb6_9201150, na
lines(167946760,533.92,type="p",col="red",pch=20,cex=0.6) #LG16.final, Fvb6_10737854, na
lines(167959682,533.92,type="p",col="red",pch=20,cex=0.6) #LG16.final, Fvb6_10750776, na
lines(166261975,533.92,type="p",col="red",pch=20,cex=0.6) #LG16.final, Fvb6_9053069, na
lines(166016201,531.53,type="p",col="red",pch=20,cex=0.6) #LG16.final, Fvb6_8807295, na
lines(165813460,529.15,type="p",col="red",pch=20,cex=0.6) #LG16.final, Fvb6_8604554, na
lines(164529388,526.77,type="p",col="red",pch=20,cex=0.6) #LG16.final, Fvb6_7320482, na
lines(163533585,524.38,type="p",col="red",pch=20,cex=0.6) #LG16.final, Fvb6_6324679, na
lines(163393178,524.38,type="p",col="red",pch=20,cex=0.6) #LG16.final, Fvb6_6184272, na
lines(163297285,522,type="p",col="red",pch=20,cex=0.6) #LG16.final, Fvb6_6088379, na
lines(38638296,514.8,type="p",col="red",pch=0,cex=1.5) #LG16.final, Fvb2_13244785, na
lines(38638296,514.8,type="p",col="red",pch=20,cex=0.6) #LG16.final, Fvb2_13244785, na
lines(160178663,514.8,type="p",col="red",pch=20,cex=0.6) #LG16.final, Fvb6_2969757, na
lines(157363447,512.42,type="p",col="red",pch=20,cex=0.6) #LG16.final, Fvb6_154541, na
lines(157698340,512.42,type="p",col="red",pch=20,cex=0.6) #LG16.final, Fvb6_489434, na
lines(157994105,512.42,type="p",col="red",pch=20,cex=0.6) #LG16.final, Fvb6_785199, na
lines(158258634,512.42,type="p",col="red",pch=20,cex=0.6) #LG16.final, Fvb6_1049728, na
lines(158554821,512.42,type="p",col="red",pch=20,cex=0.6) #LG16.final, Fvb6_1345915, na
lines(158834978,512.42,type="p",col="red",pch=20,cex=0.6) #LG16.final, Fvb6_1626072, na
lines(159101900,512.42,type="p",col="red",pch=20,cex=0.6) #LG16.final, Fvb6_1892994, na
lines(159949803,512.42,type="p",col="red",pch=20,cex=0.6) #LG16.final, Fvb6_2740897, na
lines(160178415,512.42,type="p",col="red",pch=20,cex=0.6) #LG16.final, Fvb6_2969509, na
lines(160178499,512.42,type="p",col="red",pch=20,cex=0.6) #LG16.final, Fvb6_2969593, na
lines(160178564,512.42,type="p",col="red",pch=20,cex=0.6) #LG16.final, Fvb6_2969658, na
lines(161400585,512.42,type="p",col="red",pch=20,cex=0.6) #LG16.final, Fvb6_4191679, na
lines(158615927,512.42,type="p",col="red",pch=20,cex=0.6) #LG16.final, Fvb6_1407021, na
lines(159409602,512.42,type="p",col="red",pch=20,cex=0.6) #LG16.final, Fvb6_2200696, na
lines(159179419,512.42,type="p",col="red",pch=20,cex=0.6) #LG16.final, Fvb6_1970513, na
lines(162348888,512.42,type="p",col="red",pch=20,cex=0.6) #LG16.final, Fvb6_5139982, na
lines(161584675,512.42,type="p",col="red",pch=20,cex=0.6) #LG16.final, Fvb6_4375769, na
lines(157698466,512.42,type="p",col="red",pch=20,cex=0.6) #LG16.final, Fvb6_489560, na
lines(159260771,512.42,type="p",col="red",pch=20,cex=0.6) #LG16.final, Fvb6_2051865, na
lines(160178374,512.42,type="p",col="red",pch=20,cex=0.6) #LG16.final, Fvb6_2969468, na
lines(162334367,512.42,type="p",col="red",pch=20,cex=0.6) #LG16.final, Fvb6_5125461, na
lines(158335446,510.03,type="p",col="red",pch=20,cex=0.6) #LG16.final, Fvb6_1126540, na
lines(159101845,510.03,type="p",col="red",pch=20,cex=0.6) #LG16.final, Fvb6_1892939, na
lines(162285469,507.37,type="p",col="red",pch=20,cex=0.6) #LG16.final, Fvb6_5076563, na
lines(159426052,499.27,type="p",col="red",pch=20,cex=0.6) #LG16.final, Fvb6_2217146, na
lines(157476300,488.36,type="p",col="red",pch=20,cex=0.6) #LG16.final, Fvb6_267394, na
lines(123618373,800,type="p",col="cyan",pch=20,cex=0.6) #LG17.final, Fvb4_32133912, na
lines(123676071,797.56,type="p",col="cyan",pch=20,cex=0.6) #LG17.final, Fvb4_32191610, na
lines(123916047,795.18,type="p",col="cyan",pch=20,cex=0.6) #LG17.final, Fvb4_32431586, na
lines(122577358,787.98,type="p",col="cyan",pch=20,cex=0.6) #LG17.final, Fvb4_31092897, na
lines(122577360,787.98,type="p",col="cyan",pch=20,cex=0.6) #LG17.final, Fvb4_31092899, na
lines(122832084,787.98,type="p",col="cyan",pch=20,cex=0.6) #LG17.final, Fvb4_31347623, na
lines(122670182,785.6,type="p",col="cyan",pch=20,cex=0.6) #LG17.final, Fvb4_31185721, na
lines(122510477,785.6,type="p",col="cyan",pch=20,cex=0.6) #LG17.final, Fvb4_31026016, na
lines(122577570,785.6,type="p",col="cyan",pch=20,cex=0.6) #LG17.final, Fvb4_31093109, na
lines(46999652,780.83,type="p",col="cyan",pch=0,cex=1.5) #LG17.final, Fvb2_21606141, na
lines(46999652,780.83,type="p",col="cyan",pch=20,cex=0.6) #LG17.final, Fvb2_21606141, na
lines(119706314,780.83,type="p",col="cyan",pch=20,cex=0.6) #LG17.final, Fvb4_28221853, na
lines(119702597,780.83,type="p",col="cyan",pch=20,cex=0.6) #LG17.final, Fvb4_28218136, na
lines(119702707,780.83,type="p",col="cyan",pch=20,cex=0.6) #LG17.final, Fvb4_28218246, na
lines(119713704,780.83,type="p",col="cyan",pch=20,cex=0.6) #LG17.final, Fvb4_28229243, na
lines(119464559,778.44,type="p",col="cyan",pch=20,cex=0.6) #LG17.final, Fvb4_27980098, na
lines(119207281,778.44,type="p",col="cyan",pch=20,cex=0.6) #LG17.final, Fvb4_27722820, na
lines(119342412,778.44,type="p",col="cyan",pch=20,cex=0.6) #LG17.final, Fvb4_27857951, na
lines(118593368,776.06,type="p",col="cyan",pch=20,cex=0.6) #LG17.final, Fvb4_27108907, na
lines(117973670,771.26,type="p",col="cyan",pch=20,cex=0.6) #LG17.final, Fvb4_26489209, na
lines(115447276,759.11,type="p",col="cyan",pch=20,cex=0.6) #LG17.final, Fvb4_23962815, na
lines(115298049,756.72,type="p",col="cyan",pch=20,cex=0.6) #LG17.final, Fvb4_23813588, na
lines(115295549,756.72,type="p",col="cyan",pch=20,cex=0.6) #LG17.final, Fvb4_23811088, na
lines(114640521,749.53,type="p",col="cyan",pch=20,cex=0.6) #LG17.final, Fvb4_23156060, na
lines(114839969,747.14,type="p",col="cyan",pch=20,cex=0.6) #LG17.final, Fvb4_23355508, na
lines(113298524,744.76,type="p",col="cyan",pch=20,cex=0.6) #LG17.final, Fvb4_21814063, na
lines(114440345,744.76,type="p",col="cyan",pch=20,cex=0.6) #LG17.final, Fvb4_22955884, na
lines(113562644,744.76,type="p",col="cyan",pch=20,cex=0.6) #LG17.final, Fvb4_22078183, na
lines(113562650,742.37,type="p",col="cyan",pch=20,cex=0.6) #LG17.final, Fvb4_22078189, na
lines(110772034,732.72,type="p",col="cyan",pch=20,cex=0.6) #LG17.final, Fvb4_19287573, na
lines(111422275,732.72,type="p",col="cyan",pch=20,cex=0.6) #LG17.final, Fvb4_19937814, na
lines(112215030,732.72,type="p",col="cyan",pch=20,cex=0.6) #LG17.final, Fvb4_20730569, na
lines(114275449,732.72,type="p",col="cyan",pch=20,cex=0.6) #LG17.final, Fvb4_22790988, na
lines(107262099,723.66,type="p",col="cyan",pch=20,cex=0.6) #LG17.final, Fvb4_15777638, na
lines(107262134,720.71,type="p",col="cyan",pch=20,cex=0.6) #LG17.final, Fvb4_15777673, na
lines(106411831,718.33,type="p",col="cyan",pch=20,cex=0.6) #LG17.final, Fvb4_14927370, na
lines(98996756,713.55,type="p",col="cyan",pch=20,cex=0.6) #LG17.final, Fvb4_7512295, na
lines(94881071,713.55,type="p",col="cyan",pch=20,cex=0.6) #LG17.final, Fvb4_3396610, na
lines(51038239,713.55,type="p",col="cyan",pch=0,cex=1.5) #LG17.final, Fvb2_25644728, na
lines(51038239,713.55,type="p",col="cyan",pch=20,cex=0.6) #LG17.final, Fvb2_25644728, na
lines(96088294,708.78,type="p",col="cyan",pch=20,cex=0.6) #LG17.final, Fvb4_4603833, na
lines(96549206,704,type="p",col="cyan",pch=20,cex=0.6) #LG17.final, Fvb4_5064745, na
lines(93579684,701.62,type="p",col="cyan",pch=20,cex=0.6) #LG17.final, Fvb4_2095223, na
lines(95346939,701.62,type="p",col="cyan",pch=20,cex=0.6) #LG17.final, Fvb4_3862478, na
lines(106162461,701.62,type="p",col="cyan",pch=20,cex=0.6) #LG17.final, Fvb4_14678000, na
lines(94872006,701.62,type="p",col="cyan",pch=20,cex=0.6) #LG17.final, Fvb4_3387545, na
lines(94405677,701.62,type="p",col="cyan",pch=20,cex=0.6) #LG17.final, Fvb4_2921216, na
lines(92859320,701.62,type="p",col="cyan",pch=20,cex=0.6) #LG17.final, Fvb4_1374859, na
lines(93073743,701.62,type="p",col="cyan",pch=20,cex=0.6) #LG17.final, Fvb4_1589282, na
lines(93073764,701.62,type="p",col="cyan",pch=20,cex=0.6) #LG17.final, Fvb4_1589303, na
lines(93896521,701.62,type="p",col="cyan",pch=20,cex=0.6) #LG17.final, Fvb4_2412060, na
lines(94342768,701.62,type="p",col="cyan",pch=20,cex=0.6) #LG17.final, Fvb4_2858307, na
lines(94584156,701.62,type="p",col="cyan",pch=20,cex=0.6) #LG17.final, Fvb4_3099695, na
lines(95005916,701.62,type="p",col="cyan",pch=20,cex=0.6) #LG17.final, Fvb4_3521455, na
lines(96279714,701.62,type="p",col="cyan",pch=20,cex=0.6) #LG17.final, Fvb4_4795253, na
lines(94405651,701.62,type="p",col="cyan",pch=20,cex=0.6) #LG17.final, Fvb4_2921190, na
lines(96441043,699.24,type="p",col="cyan",pch=20,cex=0.6) #LG17.final, Fvb4_4956582, na
lines(102215642,699.24,type="p",col="cyan",pch=20,cex=0.6) #LG17.final, Fvb4_10731181, na
lines(148452121,900,type="p",col="blue",pch=20,cex=0.6) #LG18.final, Fvb5_22473276, na
lines(150544047,884.9,type="p",col="blue",pch=20,cex=0.6) #LG18.final, Fvb5_24565202, na
lines(153202801,880.09,type="p",col="blue",pch=20,cex=0.6) #LG18.final, Fvb5_27223956, na
lines(154539991,870.42,type="p",col="blue",pch=20,cex=0.6) #LG18.final, Fvb5_28561146, na
lines(153002183,865.63,type="p",col="blue",pch=20,cex=0.6) #LG18.final, Fvb5_27023338, na
lines(153552412,865.63,type="p",col="blue",pch=20,cex=0.6) #LG18.final, Fvb5_27573567, na
lines(153002207,865.63,type="p",col="blue",pch=20,cex=0.6) #LG18.final, Fvb5_27023362, na
lines(151425921,860.85,type="p",col="blue",pch=20,cex=0.6) #LG18.final, Fvb5_25447076, na
lines(148616328,858.47,type="p",col="blue",pch=20,cex=0.6) #LG18.final, Fvb5_22637483, na
lines(150116733,858.47,type="p",col="blue",pch=20,cex=0.6) #LG18.final, Fvb5_24137888, na
lines(148616301,858.47,type="p",col="blue",pch=20,cex=0.6) #LG18.final, Fvb5_22637456, na
lines(148673206,858.47,type="p",col="blue",pch=20,cex=0.6) #LG18.final, Fvb5_22694361, na
lines(149925999,858.47,type="p",col="blue",pch=20,cex=0.6) #LG18.final, Fvb5_23947154, GC: Fvb5_23947151-Fvb5_23926529-Fvb5_23910116
lines(149926011,858.47,type="p",col="blue",pch=20,cex=0.6) #LG18.final, Fvb5_23947166, GC: Fvb5_23947151-Fvb5_23926529-Fvb5_23910116
lines(151425969,858.47,type="p",col="blue",pch=20,cex=0.6) #LG18.final, Fvb5_25447124, na
lines(151540761,858.47,type="p",col="blue",pch=20,cex=0.6) #LG18.final, Fvb5_25561916, na
lines(151794209,858.47,type="p",col="blue",pch=20,cex=0.6) #LG18.final, Fvb5_25815364, na
lines(149905508,858.47,type="p",col="blue",pch=20,cex=0.6) #LG18.final, Fvb5_23926663, GC: Fvb5_23947151-Fvb5_23926529-Fvb5_23910116
lines(168461269,858.47,type="p",col="blue",pch=0,cex=1.5) #LG18.final, Fvb6_11252363, na
lines(168461269,858.47,type="p",col="blue",pch=20,cex=0.6) #LG18.final, Fvb6_11252363, na
lines(146292439,853.69,type="p",col="blue",pch=20,cex=0.6) #LG18.final, Fvb5_20313594, na
lines(146980018,853.69,type="p",col="blue",pch=20,cex=0.6) #LG18.final, Fvb5_21001173, na
lines(146978856,853.69,type="p",col="blue",pch=20,cex=0.6) #LG18.final, Fvb5_21000011, na
lines(143517251,851.31,type="p",col="blue",pch=20,cex=0.6) #LG18.final, Fvb5_17538406, na
lines(145611269,851.31,type="p",col="blue",pch=20,cex=0.6) #LG18.final, Fvb5_19632424, na
lines(145611272,851.31,type="p",col="blue",pch=20,cex=0.6) #LG18.final, Fvb5_19632427, na
lines(143946168,851.31,type="p",col="blue",pch=20,cex=0.6) #LG18.final, Fvb5_17967323, na
lines(143138274,851.31,type="p",col="blue",pch=20,cex=0.6) #LG18.final, Fvb5_17159429, na
lines(143504575,851.31,type="p",col="blue",pch=20,cex=0.6) #LG18.final, Fvb5_17525730, na
lines(143504576,851.31,type="p",col="blue",pch=20,cex=0.6) #LG18.final, Fvb5_17525731, na
lines(143652036,851.31,type="p",col="blue",pch=20,cex=0.6) #LG18.final, Fvb5_17673191, na
lines(143663553,851.31,type="p",col="blue",pch=20,cex=0.6) #LG18.final, Fvb5_17684708, na
lines(143734696,851.31,type="p",col="blue",pch=20,cex=0.6) #LG18.final, Fvb5_17755851, na
lines(143795793,851.31,type="p",col="blue",pch=20,cex=0.6) #LG18.final, Fvb5_17816948, na
lines(145547315,848.93,type="p",col="blue",pch=20,cex=0.6) #LG18.final, Fvb5_19568470, na
lines(144180210,844.14,type="p",col="blue",pch=20,cex=0.6) #LG18.final, Fvb5_18201365, na
lines(144155112,839.35,type="p",col="blue",pch=20,cex=0.6) #LG18.final, Fvb5_18176267, na
lines(146979017,834.55,type="p",col="blue",pch=20,cex=0.6) #LG18.final, Fvb5_21000172, na
lines(145547277,818.52,type="p",col="blue",pch=20,cex=0.6) #LG18.final, Fvb5_19568432, na
lines(145033568,802.53,type="p",col="blue",pch=20,cex=0.6) #LG18.final, Fvb5_19054723, na
lines(141008092,800.14,type="p",col="blue",pch=20,cex=0.6) #LG18.final, Fvb5_15029247, na
lines(141008032,800.14,type="p",col="blue",pch=20,cex=0.6) #LG18.final, Fvb5_15029187, na
lines(140987683,800.14,type="p",col="blue",pch=20,cex=0.6) #LG18.final, Fvb5_15008838, na
lines(141292591,797.76,type="p",col="blue",pch=20,cex=0.6) #LG18.final, Fvb5_15313746, na
lines(137601980,795.37,type="p",col="blue",pch=20,cex=0.6) #LG18.final, Fvb5_11623135, na
lines(49905140,785.72,type="p",col="blue",pch=0,cex=1.5) #LG18.final, Fvb2_24511629, na
lines(49905140,785.72,type="p",col="blue",pch=20,cex=0.6) #LG18.final, Fvb2_24511629, na
lines(139164720,783.34,type="p",col="blue",pch=20,cex=0.6) #LG18.final, Fvb5_13185875, na
lines(139351357,783.34,type="p",col="blue",pch=20,cex=0.6) #LG18.final, Fvb5_13372512, na
lines(136688749,776.14,type="p",col="blue",pch=20,cex=0.6) #LG18.final, Fvb5_10709904, na
lines(136958009,773.75,type="p",col="blue",pch=20,cex=0.6) #LG18.final, Fvb5_10979164, na
lines(137065520,773.75,type="p",col="blue",pch=20,cex=0.6) #LG18.final, Fvb5_11086675, na
lines(133661297,771.37,type="p",col="blue",pch=20,cex=0.6) #LG18.final, Fvb5_7682452, na
lines(134010471,768.98,type="p",col="blue",pch=20,cex=0.6) #LG18.final, Fvb5_8031626, na
lines(134086463,768.98,type="p",col="blue",pch=20,cex=0.6) #LG18.final, Fvb5_8107618, na
lines(134254730,768.98,type="p",col="blue",pch=20,cex=0.6) #LG18.final, Fvb5_8275885, na
lines(134408025,768.98,type="p",col="blue",pch=20,cex=0.6) #LG18.final, Fvb5_8429180, na
lines(134254750,768.98,type="p",col="blue",pch=20,cex=0.6) #LG18.final, Fvb5_8275905, na
lines(134234607,768.98,type="p",col="blue",pch=20,cex=0.6) #LG18.final, Fvb5_8255762, na
lines(131793074,766.6,type="p",col="blue",pch=20,cex=0.6) #LG18.final, Fvb5_5814229, na
lines(131914326,766.6,type="p",col="blue",pch=20,cex=0.6) #LG18.final, Fvb5_5935481, na
lines(132647956,766.6,type="p",col="blue",pch=20,cex=0.6) #LG18.final, Fvb5_6669111, na
lines(131383719,764.22,type="p",col="blue",pch=20,cex=0.6) #LG18.final, Fvb5_5404874, na
lines(130822802,764.22,type="p",col="blue",pch=20,cex=0.6) #LG18.final, Fvb5_4843957, na
lines(131383688,764.22,type="p",col="blue",pch=20,cex=0.6) #LG18.final, Fvb5_5404843, na
lines(130721401,761.83,type="p",col="blue",pch=20,cex=0.6) #LG18.final, Fvb5_4742556, na
lines(130721615,761.83,type="p",col="blue",pch=20,cex=0.6) #LG18.final, Fvb5_4742770, na
lines(130703239,761.83,type="p",col="blue",pch=20,cex=0.6) #LG18.final, Fvb5_4724394, na
lines(127732288,759.45,type="p",col="blue",pch=20,cex=0.6) #LG18.final, Fvb5_1753443, na
lines(128989754,759.45,type="p",col="blue",pch=20,cex=0.6) #LG18.final, Fvb5_3010909, na
lines(127915605,759.45,type="p",col="blue",pch=20,cex=0.6) #LG18.final, Fvb5_1936760, na
lines(128056048,759.45,type="p",col="blue",pch=20,cex=0.6) #LG18.final, Fvb5_2077203, na
lines(129869187,759.45,type="p",col="blue",pch=20,cex=0.6) #LG18.final, Fvb5_3890342, na
lines(129533697,759.45,type="p",col="blue",pch=20,cex=0.6) #LG18.final, Fvb5_3554852, na
lines(130549587,759.45,type="p",col="blue",pch=20,cex=0.6) #LG18.final, Fvb5_4570742, na
lines(126376684,759.45,type="p",col="blue",pch=20,cex=0.6) #LG18.final, Fvb5_397839, GC: Fvb5_397740-Fvb5_275987-Fvb5_481317-Fvb5_398786
lines(127932842,759.45,type="p",col="blue",pch=20,cex=0.6) #LG18.final, Fvb5_1953997, na
lines(128043787,759.45,type="p",col="blue",pch=20,cex=0.6) #LG18.final, Fvb5_2064942, na
lines(129134527,759.45,type="p",col="blue",pch=20,cex=0.6) #LG18.final, Fvb5_3155682, na
lines(129190358,759.45,type="p",col="blue",pch=20,cex=0.6) #LG18.final, Fvb5_3211513, na
lines(129400704,759.45,type="p",col="blue",pch=20,cex=0.6) #LG18.final, Fvb5_3421859, na
lines(126537881,759.45,type="p",col="blue",pch=20,cex=0.6) #LG18.final, Fvb5_559036, na
lines(127369555,759.45,type="p",col="blue",pch=20,cex=0.6) #LG18.final, Fvb5_1390710, na
lines(127732322,757.07,type="p",col="blue",pch=20,cex=0.6) #LG18.final, Fvb5_1753477, na
lines(127148677,749.7,type="p",col="blue",pch=20,cex=0.6) #LG18.final, Fvb5_1169832, na
lines(134045106,850,type="p",col="blue",pch=0,cex=1.5) #LG19.final, Fvb5_8066261, na
lines(134045106,850,type="p",col="blue",pch=20,cex=0.6) #LG19.final, Fvb5_8066261, na
lines(99938537,837.55,type="p",col="blue",pch=0,cex=1.5) #LG19.final, Fvb4_8454076, na
lines(99938537,837.55,type="p",col="blue",pch=20,cex=0.6) #LG19.final, Fvb4_8454076, na
lines(53485162,837.55,type="p",col="blue",pch=0,cex=1.5) #LG19.final, Fvb2_28091651, na
lines(53485162,837.55,type="p",col="blue",pch=20,cex=0.6) #LG19.final, Fvb2_28091651, na
lines(65837099,830.36,type="p",col="blue",pch=20,cex=0.6) #LG19.final, Fvb3_9498935, na
lines(64690739,827.98,type="p",col="blue",pch=20,cex=0.6) #LG19.final, Fvb3_8352575, na
lines(65368344,827.98,type="p",col="blue",pch=20,cex=0.6) #LG19.final, Fvb3_9030180, na
lines(64771066,827.98,type="p",col="blue",pch=20,cex=0.6) #LG19.final, Fvb3_8432902, na
lines(65418608,827.98,type="p",col="blue",pch=20,cex=0.6) #LG19.final, Fvb3_9080444, na
lines(65418616,827.98,type="p",col="blue",pch=20,cex=0.6) #LG19.final, Fvb3_9080452, na
lines(65836997,827.98,type="p",col="blue",pch=20,cex=0.6) #LG19.final, Fvb3_9498833, na
lines(66164426,827.98,type="p",col="blue",pch=20,cex=0.6) #LG19.final, Fvb3_9826262, na
lines(66142024,827.98,type="p",col="blue",pch=20,cex=0.6) #LG19.final, Fvb3_9803860, na
lines(65507425,825.59,type="p",col="blue",pch=20,cex=0.6) #LG19.final, Fvb3_9169261, na
lines(63680722,818.4,type="p",col="blue",pch=20,cex=0.6) #LG19.final, Fvb3_7342558, na
lines(64254880,818.4,type="p",col="blue",pch=20,cex=0.6) #LG19.final, Fvb3_7916716, na
lines(64259917,818.4,type="p",col="blue",pch=20,cex=0.6) #LG19.final, Fvb3_7921753, na
lines(64316212,818.4,type="p",col="blue",pch=20,cex=0.6) #LG19.final, Fvb3_7978048, na
lines(64046114,818.4,type="p",col="blue",pch=20,cex=0.6) #LG19.final, Fvb3_7707950, na
lines(64255003,818.4,type="p",col="blue",pch=20,cex=0.6) #LG19.final, Fvb3_7916839, na
lines(62802264,816.02,type="p",col="blue",pch=20,cex=0.6) #LG19.final, Fvb3_6464100, na
lines(63187229,816.02,type="p",col="blue",pch=20,cex=0.6) #LG19.final, Fvb3_6849065, na
lines(63153762,816.02,type="p",col="blue",pch=20,cex=0.6) #LG19.final, Fvb3_6815598, na
lines(63153804,816.02,type="p",col="blue",pch=20,cex=0.6) #LG19.final, Fvb3_6815640, na
lines(62280759,813.64,type="p",col="blue",pch=20,cex=0.6) #LG19.final, Fvb3_5942595, na
lines(62280924,813.64,type="p",col="blue",pch=20,cex=0.6) #LG19.final, Fvb3_5942760, na
lines(61519942,808.86,type="p",col="blue",pch=20,cex=0.6) #LG19.final, Fvb3_5181778, na
lines(61091112,801.66,type="p",col="blue",pch=20,cex=0.6) #LG19.final, Fvb3_4752948, na
lines(58557697,799.28,type="p",col="blue",pch=20,cex=0.6) #LG19.final, Fvb3_2219533, na
lines(58611580,799.28,type="p",col="blue",pch=20,cex=0.6) #LG19.final, Fvb3_2273416, na
lines(60027503,799.28,type="p",col="blue",pch=20,cex=0.6) #LG19.final, Fvb3_3689339, na
lines(60027551,799.27,type="p",col="blue",pch=20,cex=0.6) #LG19.final, Fvb3_3689387, na
lines(59418272,799.27,type="p",col="blue",pch=20,cex=0.6) #LG19.final, Fvb3_3080108, na
lines(57202846,799.27,type="p",col="blue",pch=20,cex=0.6) #LG19.final, Fvb3_864682, na
lines(57444473,799.27,type="p",col="blue",pch=20,cex=0.6) #LG19.final, Fvb3_1106309, na
lines(57604693,799.27,type="p",col="blue",pch=20,cex=0.6) #LG19.final, Fvb3_1266529, na
lines(57645684,799.27,type="p",col="blue",pch=20,cex=0.6) #LG19.final, Fvb3_1307520, na
lines(57243073,796.89,type="p",col="blue",pch=20,cex=0.6) #LG19.final, Fvb3_904909, na
lines(57243102,796.89,type="p",col="blue",pch=20,cex=0.6) #LG19.final, Fvb3_904938, na
lines(59005173,791.99,type="p",col="blue",pch=20,cex=0.6) #LG19.final, Fvb3_2667009, na
lines(57097819,500,type="p",col="red",pch=20,cex=0.6) #LG20.final, Fvb3_759655, na
lines(57097799,500,type="p",col="red",pch=20,cex=0.6) #LG20.final, Fvb3_759635, na
lines(57530032,504.78,type="p",col="red",pch=20,cex=0.6) #LG20.final, Fvb3_1191868, na
lines(57645598,507.16,type="p",col="red",pch=20,cex=0.6) #LG20.final, Fvb3_1307434, na
lines(59928097,507.16,type="p",col="red",pch=20,cex=0.6) #LG20.final, Fvb3_3589933, na
lines(58169896,507.16,type="p",col="red",pch=20,cex=0.6) #LG20.final, Fvb3_1831732, na
lines(59837669,507.16,type="p",col="red",pch=20,cex=0.6) #LG20.final, Fvb3_3499505, na
lines(58075409,507.16,type="p",col="red",pch=20,cex=0.6) #LG20.final, Fvb3_1737245, na
lines(60673814,511.94,type="p",col="red",pch=20,cex=0.6) #LG20.final, Fvb3_4335650, na
lines(60865228,519.15,type="p",col="red",pch=20,cex=0.6) #LG20.final, Fvb3_4527064, na
lines(60992144,519.15,type="p",col="red",pch=20,cex=0.6) #LG20.final, Fvb3_4653980, na
lines(61257255,519.15,type="p",col="red",pch=20,cex=0.6) #LG20.final, Fvb3_4919091, na
lines(62802344,519.15,type="p",col="red",pch=20,cex=0.6) #LG20.final, Fvb3_6464180, na
lines(62939629,519.15,type="p",col="red",pch=20,cex=0.6) #LG20.final, Fvb3_6601465, na
lines(220165639,519.15,type="p",col="red",pch=0,cex=1.5) #LG20.final, Fvb7_22083323, na
lines(220165639,519.15,type="p",col="red",pch=20,cex=0.6) #LG20.final, Fvb7_22083323, na
lines(60974540,519.15,type="p",col="red",pch=20,cex=0.6) #LG20.final, Fvb3_4636376, na
lines(62280898,519.15,type="p",col="red",pch=20,cex=0.6) #LG20.final, Fvb3_5942734, na
lines(63153767,523.93,type="p",col="red",pch=20,cex=0.6) #LG20.final, Fvb3_6815603, na
lines(63734408,528.72,type="p",col="red",pch=20,cex=0.6) #LG20.final, Fvb3_7396244, na
lines(65454408,535.93,type="p",col="red",pch=20,cex=0.6) #LG20.final, Fvb3_9116244, na
lines(66456889,540.72,type="p",col="red",pch=20,cex=0.6) #LG20.final, Fvb3_10118725, na
lines(66508600,540.72,type="p",col="red",pch=20,cex=0.6) #LG20.final, Fvb3_10170436, na
lines(153350151,543.1,type="p",col="red",pch=0,cex=1.5) #LG20.final, Fvb5_27371306, na
lines(153350151,543.1,type="p",col="red",pch=20,cex=0.6) #LG20.final, Fvb5_27371306, na
lines(149090303,547.88,type="p",col="red",pch=0,cex=1.5) #LG20.final, Fvb5_23111458, na
lines(149090303,547.88,type="p",col="red",pch=20,cex=0.6) #LG20.final, Fvb5_23111458, na
lines(111579994,552.67,type="p",col="red",pch=0,cex=1.5) #LG20.final, Fvb4_20095533, na
lines(111579994,552.67,type="p",col="red",pch=20,cex=0.6) #LG20.final, Fvb4_20095533, na
lines(71456459,559.88,type="p",col="red",pch=20,cex=0.6) #LG20.final, Fvb3_15118295, na
lines(72568478,567.25,type="p",col="red",pch=20,cex=0.6) #LG20.final, Fvb3_16230314, na
lines(57097806,580,type="p",col="cornflowerblue",pch=20,cex=0.6) #LG21.final, Fvb3_759642, GC: Fvb3_123997-Fvb3_759482
lines(59157672,587.19,type="p",col="cornflowerblue",pch=20,cex=0.6) #LG21.final, Fvb3_2819508, na
lines(58552023,587.19,type="p",col="cornflowerblue",pch=20,cex=0.6) #LG21.final, Fvb3_2213859, na
lines(59157810,587.19,type="p",col="cornflowerblue",pch=20,cex=0.6) #LG21.final, Fvb3_2819646, na
lines(59251578,589.57,type="p",col="cornflowerblue",pch=20,cex=0.6) #LG21.final, Fvb3_2913414, na
lines(60957658,589.57,type="p",col="cornflowerblue",pch=20,cex=0.6) #LG21.final, Fvb3_4619494, na
lines(62280884,589.57,type="p",col="cornflowerblue",pch=20,cex=0.6) #LG21.final, Fvb3_5942720, na
lines(60211534,589.58,type="p",col="cornflowerblue",pch=20,cex=0.6) #LG21.final, Fvb3_3873370, na
lines(60673774,589.58,type="p",col="cornflowerblue",pch=20,cex=0.6) #LG21.final, Fvb3_4335610, na
lines(59837579,589.58,type="p",col="cornflowerblue",pch=20,cex=0.6) #LG21.final, Fvb3_3499415, na
lines(60644738,591.96,type="p",col="cornflowerblue",pch=20,cex=0.6) #LG21.final, Fvb3_4306574, na
lines(63228293,594.34,type="p",col="cornflowerblue",pch=20,cex=0.6) #LG21.final, Fvb3_6890129, na
lines(63241153,594.34,type="p",col="cornflowerblue",pch=20,cex=0.6) #LG21.final, Fvb3_6902989, na
lines(63402986,594.34,type="p",col="cornflowerblue",pch=20,cex=0.6) #LG21.final, Fvb3_7064822, na
lines(64536133,594.34,type="p",col="cornflowerblue",pch=20,cex=0.6) #LG21.final, Fvb3_8197969, GC: Fvb3_7380689-Fvb3_8226577-Fvb3_8197894-Fvb3_7342503-Fvb3_7366149
lines(64536206,594.34,type="p",col="cornflowerblue",pch=20,cex=0.6) #LG21.final, Fvb3_8198042, GC: Fvb3_7380689-Fvb3_8226577-Fvb3_8197894-Fvb3_7342503-Fvb3_7366149
lines(64771062,594.34,type="p",col="cornflowerblue",pch=20,cex=0.6) #LG21.final, Fvb3_8432898, na
lines(66310194,594.34,type="p",col="cornflowerblue",pch=20,cex=0.6) #LG21.final, Fvb3_9972030, na
lines(63050054,594.34,type="p",col="cornflowerblue",pch=20,cex=0.6) #LG21.final, Fvb3_6711890, na
lines(64564792,594.34,type="p",col="cornflowerblue",pch=20,cex=0.6) #LG21.final, Fvb3_8226628, GC: Fvb3_7380689-Fvb3_8226577-Fvb3_8197894-Fvb3_7342503-Fvb3_7366149
lines(65454415,596.72,type="p",col="cornflowerblue",pch=20,cex=0.6) #LG21.final, Fvb3_9116251, na
lines(62890034,599.11,type="p",col="cornflowerblue",pch=20,cex=0.6) #LG21.final, Fvb3_6551870, na
lines(63049900,601.49,type="p",col="cornflowerblue",pch=20,cex=0.6) #LG21.final, Fvb3_6711736, na
lines(63066940,601.49,type="p",col="cornflowerblue",pch=20,cex=0.6) #LG21.final, Fvb3_6728776, na
lines(66164471,606.27,type="p",col="cornflowerblue",pch=20,cex=0.6) #LG21.final, Fvb3_9826307, na
lines(66499670,608.65,type="p",col="cornflowerblue",pch=20,cex=0.6) #LG21.final, Fvb3_10161506, na
lines(66549557,611.03,type="p",col="cornflowerblue",pch=20,cex=0.6) #LG21.final, Fvb3_10211393, na
lines(66521080,611.03,type="p",col="cornflowerblue",pch=20,cex=0.6) #LG21.final, Fvb3_10182916, na
lines(149135555,620.68,type="p",col="cornflowerblue",pch=0,cex=1.5) #LG21.final, Fvb5_23156710, na
lines(149135555,620.68,type="p",col="cornflowerblue",pch=20,cex=0.6) #LG21.final, Fvb5_23156710, na
lines(58467636,700,type="p",col="cyan",pch=20,cex=0.6) #LG22.final, Fvb3_2129472, na
lines(59251673,704.78,type="p",col="cyan",pch=20,cex=0.6) #LG22.final, Fvb3_2913509, na
lines(59251616,704.78,type="p",col="cyan",pch=20,cex=0.6) #LG22.final, Fvb3_2913452, na
lines(60183871,707.16,type="p",col="cyan",pch=20,cex=0.6) #LG22.final, Fvb3_3845707, na
lines(60183929,707.16,type="p",col="cyan",pch=20,cex=0.6) #LG22.final, Fvb3_3845765, na
lines(60814336,709.55,type="p",col="cyan",pch=20,cex=0.6) #LG22.final, Fvb3_4476172, na
lines(63066916,714.33,type="p",col="cyan",pch=20,cex=0.6) #LG22.final, Fvb3_6728752, na
lines(60887132,716.71,type="p",col="cyan",pch=20,cex=0.6) #LG22.final, Fvb3_4548968, na
lines(62348167,716.71,type="p",col="cyan",pch=20,cex=0.6) #LG22.final, Fvb3_6010003, na
lines(63050056,716.71,type="p",col="cyan",pch=20,cex=0.6) #LG22.final, Fvb3_6711892, na
lines(63139758,716.71,type="p",col="cyan",pch=20,cex=0.6) #LG22.final, Fvb3_6801594, na
lines(63491014,716.71,type="p",col="cyan",pch=20,cex=0.6) #LG22.final, Fvb3_7152850, na
lines(63066910,716.71,type="p",col="cyan",pch=20,cex=0.6) #LG22.final, Fvb3_6728746, na
lines(63066924,716.71,type="p",col="cyan",pch=20,cex=0.6) #LG22.final, Fvb3_6728760, na
lines(62875906,716.71,type="p",col="cyan",pch=20,cex=0.6) #LG22.final, Fvb3_6537742, na
lines(63944969,719.1,type="p",col="cyan",pch=20,cex=0.6) #LG22.final, Fvb3_7606805, na
lines(158447955,721.48,type="p",col="cyan",pch=0,cex=1.5) #LG22.final, Fvb6_1239049, na
lines(158447955,721.48,type="p",col="cyan",pch=20,cex=0.6) #LG22.final, Fvb6_1239049, na
lines(65722299,728.67,type="p",col="cyan",pch=20,cex=0.6) #LG22.final, Fvb3_9384135, na
lines(65511066,728.67,type="p",col="cyan",pch=20,cex=0.6) #LG22.final, Fvb3_9172902, na
lines(65418604,728.67,type="p",col="cyan",pch=20,cex=0.6) #LG22.final, Fvb3_9080440, na
lines(65722422,728.67,type="p",col="cyan",pch=20,cex=0.6) #LG22.final, Fvb3_9384258, na
lines(65939594,728.67,type="p",col="cyan",pch=20,cex=0.6) #LG22.final, Fvb3_9601430, na
lines(66386011,731.06,type="p",col="cyan",pch=20,cex=0.6) #LG22.final, Fvb3_10047847, na
lines(66386135,731.06,type="p",col="cyan",pch=20,cex=0.6) #LG22.final, Fvb3_10047971, na
lines(60288473,733.44,type="p",col="cyan",pch=20,cex=0.6) #LG22.final, Fvb3_3950309, na
lines(66508575,740.64,type="p",col="cyan",pch=20,cex=0.6) #LG22.final, Fvb3_10170411, na
lines(66508564,740.64,type="p",col="cyan",pch=20,cex=0.6) #LG22.final, Fvb3_10170400, na
lines(194187356,825,type="p",col="cyan",pch=20,cex=0.6) #LG23.final, Fvb6_36978450, na
lines(194187360,825,type="p",col="cyan",pch=20,cex=0.6) #LG23.final, Fvb6_36978454, na
lines(194187308,825,type="p",col="cyan",pch=20,cex=0.6) #LG23.final, Fvb6_36978402, na
lines(192093212,822.62,type="p",col="cyan",pch=20,cex=0.6) #LG23.final, Fvb6_34884306, GC: Fvb6_34958850-Fvb6_34895654-Fvb6_34884245
lines(193887957,822.62,type="p",col="cyan",pch=20,cex=0.6) #LG23.final, Fvb6_36679051, na
lines(194599825,822.62,type="p",col="cyan",pch=20,cex=0.6) #LG23.final, Fvb6_37390919, na
lines(193616948,822.62,type="p",col="cyan",pch=20,cex=0.6) #LG23.final, Fvb6_36408042, na
lines(192827642,822.62,type="p",col="cyan",pch=20,cex=0.6) #LG23.final, Fvb6_35618736, na
lines(193913729,822.62,type="p",col="cyan",pch=20,cex=0.6) #LG23.final, Fvb6_36704823, na
lines(192104599,822.62,type="p",col="cyan",pch=20,cex=0.6) #LG23.final, Fvb6_34895693, GC: Fvb6_34958850-Fvb6_34895654-Fvb6_34884245
lines(192093227,822.62,type="p",col="cyan",pch=20,cex=0.6) #LG23.final, Fvb6_34884321, GC: Fvb6_34958850-Fvb6_34895654-Fvb6_34884245
lines(191933051,822.62,type="p",col="cyan",pch=20,cex=0.6) #LG23.final, Fvb6_34724145, na
lines(193576078,822.62,type="p",col="cyan",pch=20,cex=0.6) #LG23.final, Fvb6_36367172, na
lines(192655447,822.62,type="p",col="cyan",pch=20,cex=0.6) #LG23.final, Fvb6_35446541, na
lines(191864869,822.62,type="p",col="cyan",pch=20,cex=0.6) #LG23.final, Fvb6_34655963, na
lines(192104644,822.62,type="p",col="cyan",pch=20,cex=0.6) #LG23.final, Fvb6_34895738, GC: Fvb6_34958850-Fvb6_34895654-Fvb6_34884245
lines(192104677,822.62,type="p",col="cyan",pch=20,cex=0.6) #LG23.final, Fvb6_34895771, GC: Fvb6_34958850-Fvb6_34895654-Fvb6_34884245
lines(192167849,822.62,type="p",col="cyan",pch=20,cex=0.6) #LG23.final, Fvb6_34958943, GC: Fvb6_34958850-Fvb6_34895654-Fvb6_34884245
lines(192216832,822.62,type="p",col="cyan",pch=20,cex=0.6) #LG23.final, Fvb6_35007926, na
lines(192655513,822.62,type="p",col="cyan",pch=20,cex=0.6) #LG23.final, Fvb6_35446607, na
lines(192655573,822.62,type="p",col="cyan",pch=20,cex=0.6) #LG23.final, Fvb6_35446667, na
lines(192827712,822.62,type="p",col="cyan",pch=20,cex=0.6) #LG23.final, Fvb6_35618806, na
lines(192827713,822.62,type="p",col="cyan",pch=20,cex=0.6) #LG23.final, Fvb6_35618807, na
lines(193528673,822.62,type="p",col="cyan",pch=20,cex=0.6) #LG23.final, Fvb6_36319767, na
lines(193616900,822.62,type="p",col="cyan",pch=20,cex=0.6) #LG23.final, Fvb6_36407994, na
lines(193616990,822.62,type="p",col="cyan",pch=20,cex=0.6) #LG23.final, Fvb6_36408084, na
lines(193738090,822.62,type="p",col="cyan",pch=20,cex=0.6) #LG23.final, Fvb6_36529184, na
lines(192104593,822.62,type="p",col="cyan",pch=20,cex=0.6) #LG23.final, Fvb6_34895687, GC: Fvb6_34958850-Fvb6_34895654-Fvb6_34884245
lines(192104630,822.62,type="p",col="cyan",pch=20,cex=0.6) #LG23.final, Fvb6_34895724, GC: Fvb6_34958850-Fvb6_34895654-Fvb6_34884245
lines(194122058,822.62,type="p",col="cyan",pch=20,cex=0.6) #LG23.final, Fvb6_36913152, na
lines(191729157,822.62,type="p",col="cyan",pch=20,cex=0.6) #LG23.final, Fvb6_34520251, na
lines(192043539,822.62,type="p",col="cyan",pch=20,cex=0.6) #LG23.final, Fvb6_34834633, na
lines(194586380,822.62,type="p",col="cyan",pch=20,cex=0.6) #LG23.final, Fvb6_37377474, na
lines(191861457,820.23,type="p",col="cyan",pch=20,cex=0.6) #LG23.final, Fvb6_34652551, na
lines(190827792,815.46,type="p",col="cyan",pch=20,cex=0.6) #LG23.final, Fvb6_33618886, na
lines(192231987,815.46,type="p",col="cyan",pch=20,cex=0.6) #LG23.final, Fvb6_35023081, na
lines(194026352,815.46,type="p",col="cyan",pch=20,cex=0.6) #LG23.final, Fvb6_36817446, na
lines(194586435,815.46,type="p",col="cyan",pch=20,cex=0.6) #LG23.final, Fvb6_37377529, na
lines(190053077,815.46,type="p",col="cyan",pch=20,cex=0.6) #LG23.final, Fvb6_32844171, na
lines(190107996,815.46,type="p",col="cyan",pch=20,cex=0.6) #LG23.final, Fvb6_32899090, na
lines(190525185,815.46,type="p",col="cyan",pch=20,cex=0.6) #LG23.final, Fvb6_33316279, na
lines(191280162,815.46,type="p",col="cyan",pch=20,cex=0.6) #LG23.final, Fvb6_34071256, na
lines(190108095,815.46,type="p",col="cyan",pch=20,cex=0.6) #LG23.final, Fvb6_32899189, na
lines(186869940,803.31,type="p",col="cyan",pch=20,cex=0.6) #LG23.final, Fvb6_29661034, na
lines(186686092,800.92,type="p",col="cyan",pch=20,cex=0.6) #LG23.final, Fvb6_29477186, na
lines(188712119,800.92,type="p",col="cyan",pch=20,cex=0.6) #LG23.final, Fvb6_31503213, na
lines(187481785,800.92,type="p",col="cyan",pch=20,cex=0.6) #LG23.final, Fvb6_30272879, na
lines(183622281,793.73,type="p",col="cyan",pch=20,cex=0.6) #LG23.final, Fvb6_26413375, na
lines(184860468,793.73,type="p",col="cyan",pch=20,cex=0.6) #LG23.final, Fvb6_27651562, na
lines(185230342,793.73,type="p",col="cyan",pch=20,cex=0.6) #LG23.final, Fvb6_28021436, na
lines(185230463,793.73,type="p",col="cyan",pch=20,cex=0.6) #LG23.final, Fvb6_28021557, na
lines(182103528,791.34,type="p",col="cyan",pch=20,cex=0.6) #LG23.final, Fvb6_24894622, na
lines(180477329,791.34,type="p",col="cyan",pch=20,cex=0.6) #LG23.final, Fvb6_23268423, na
lines(181854081,791.34,type="p",col="cyan",pch=20,cex=0.6) #LG23.final, Fvb6_24645175, na
lines(180149570,785.93,type="p",col="cyan",pch=20,cex=0.6) #LG23.final, Fvb6_22940664, na
lines(179105023,771.92,type="p",col="cyan",pch=20,cex=0.6) #LG23.final, Fvb6_21896117, na
lines(178355036,767.14,type="p",col="cyan",pch=20,cex=0.6) #LG23.final, Fvb6_21146130, na
lines(178503612,767.14,type="p",col="cyan",pch=20,cex=0.6) #LG23.final, Fvb6_21294706, na
lines(178354957,767.14,type="p",col="cyan",pch=20,cex=0.6) #LG23.final, Fvb6_21146051, na
lines(177963455,764.76,type="p",col="cyan",pch=20,cex=0.6) #LG23.final, Fvb6_20754549, na
lines(177697338,762.37,type="p",col="cyan",pch=20,cex=0.6) #LG23.final, Fvb6_20488432, na
lines(175404378,755.18,type="p",col="cyan",pch=20,cex=0.6) #LG23.final, Fvb6_18195472, na
lines(175404388,755.18,type="p",col="cyan",pch=20,cex=0.6) #LG23.final, Fvb6_18195482, na
lines(171213521,747.99,type="p",col="cyan",pch=20,cex=0.6) #LG23.final, Fvb6_14004615, na
lines(171770307,747.99,type="p",col="cyan",pch=20,cex=0.6) #LG23.final, Fvb6_14561401, na
lines(171973754,747.99,type="p",col="cyan",pch=20,cex=0.6) #LG23.final, Fvb6_14764848, na
lines(174565692,747.99,type="p",col="cyan",pch=20,cex=0.6) #LG23.final, Fvb6_17356786, na
lines(171487218,747.99,type="p",col="cyan",pch=20,cex=0.6) #LG23.final, Fvb6_14278312, na
lines(174723394,747.99,type="p",col="cyan",pch=20,cex=0.6) #LG23.final, Fvb6_17514488, na
lines(174723403,747.99,type="p",col="cyan",pch=20,cex=0.6) #LG23.final, Fvb6_17514497, na
lines(171770255,747.99,type="p",col="cyan",pch=20,cex=0.6) #LG23.final, Fvb6_14561349, na
lines(171940916,747.99,type="p",col="cyan",pch=20,cex=0.6) #LG23.final, Fvb6_14732010, na
lines(171973781,747.99,type="p",col="cyan",pch=20,cex=0.6) #LG23.final, Fvb6_14764875, na
lines(81097650,745.6,type="p",col="cyan",pch=0,cex=1.5) #LG23.final, Fvb3_24759486, na
lines(81097650,745.6,type="p",col="cyan",pch=20,cex=0.6) #LG23.final, Fvb3_24759486, na
lines(163936082,745.6,type="p",col="cyan",pch=20,cex=0.6) #LG23.final, Fvb6_6727176, na
lines(163936158,745.6,type="p",col="cyan",pch=20,cex=0.6) #LG23.final, Fvb6_6727252, na
lines(164524551,745.6,type="p",col="cyan",pch=20,cex=0.6) #LG23.final, Fvb6_7315645, na
lines(164588496,745.6,type="p",col="cyan",pch=20,cex=0.6) #LG23.final, Fvb6_7379590, na
lines(164588508,745.6,type="p",col="cyan",pch=20,cex=0.6) #LG23.final, Fvb6_7379602, na
lines(167946905,745.6,type="p",col="cyan",pch=20,cex=0.6) #LG23.final, Fvb6_10737999, na
lines(168755311,745.6,type="p",col="cyan",pch=20,cex=0.6) #LG23.final, Fvb6_11546405, na
lines(168361598,745.6,type="p",col="cyan",pch=20,cex=0.6) #LG23.final, Fvb6_11152692, na
lines(168576522,745.6,type="p",col="cyan",pch=20,cex=0.6) #LG23.final, Fvb6_11367616, na
lines(163939305,745.6,type="p",col="cyan",pch=20,cex=0.6) #LG23.final, Fvb6_6730399, na
lines(163675542,740.82,type="p",col="cyan",pch=20,cex=0.6) #LG23.final, Fvb6_6466636, na
lines(98546911,738.44,type="p",col="cyan",pch=0,cex=1.5) #LG23.final, Fvb4_7062450, na
lines(98546911,738.44,type="p",col="cyan",pch=20,cex=0.6) #LG23.final, Fvb4_7062450, na
lines(163663053,738.44,type="p",col="cyan",pch=20,cex=0.6) #LG23.final, Fvb6_6454147, na
lines(163212586,736.05,type="p",col="cyan",pch=20,cex=0.6) #LG23.final, Fvb6_6003680, na
lines(163211349,736.05,type="p",col="cyan",pch=20,cex=0.6) #LG23.final, Fvb6_6002443, na
lines(163212534,736.05,type="p",col="cyan",pch=20,cex=0.6) #LG23.final, Fvb6_6003628, na
lines(163212719,736.05,type="p",col="cyan",pch=20,cex=0.6) #LG23.final, Fvb6_6003813, na
lines(162349011,733.67,type="p",col="cyan",pch=20,cex=0.6) #LG23.final, Fvb6_5140105, na
lines(161846458,733.67,type="p",col="cyan",pch=20,cex=0.6) #LG23.final, Fvb6_4637552, na
lines(161209905,726.48,type="p",col="cyan",pch=20,cex=0.6) #LG23.final, Fvb6_4000999, na
lines(160159966,724.1,type="p",col="cyan",pch=20,cex=0.6) #LG23.final, Fvb6_2951060, na
lines(160713871,724.1,type="p",col="cyan",pch=20,cex=0.6) #LG23.final, Fvb6_3504965, na
lines(153350257,721.71,type="p",col="cyan",pch=0,cex=1.5) #LG23.final, Fvb5_27371412, na
lines(153350257,721.71,type="p",col="cyan",pch=20,cex=0.6) #LG23.final, Fvb5_27371412, na
lines(157787392,721.71,type="p",col="cyan",pch=20,cex=0.6) #LG23.final, Fvb6_578486, na
lines(158834958,721.71,type="p",col="cyan",pch=20,cex=0.6) #LG23.final, Fvb6_1626052, na
lines(157511900,721.71,type="p",col="cyan",pch=20,cex=0.6) #LG23.final, Fvb6_302994, na
lines(160166452,716.82,type="p",col="cyan",pch=20,cex=0.6) #LG23.final, Fvb6_2957546, na
lines(153350124,632,type="p",col="cornflowerblue",pch=0,cex=1.5) #LG24.final, Fvb5_27371279, na
lines(153350124,632,type="p",col="cornflowerblue",pch=20,cex=0.6) #LG24.final, Fvb5_27371279, na
lines(146997990,639.37,type="p",col="cornflowerblue",pch=0,cex=1.5) #LG24.final, Fvb5_21019145, na
lines(146997990,639.37,type="p",col="cornflowerblue",pch=20,cex=0.6) #LG24.final, Fvb5_21019145, na
lines(92841968,639.37,type="p",col="cornflowerblue",pch=0,cex=1.5) #LG24.final, Fvb4_1357507, na
lines(92841968,639.37,type="p",col="cornflowerblue",pch=20,cex=0.6) #LG24.final, Fvb4_1357507, na
lines(85440348,641.75,type="p",col="cornflowerblue",pch=20,cex=0.6) #LG24.final, Fvb3_29102184, na
lines(85440449,641.75,type="p",col="cornflowerblue",pch=20,cex=0.6) #LG24.final, Fvb3_29102285, na
lines(86434827,641.75,type="p",col="cornflowerblue",pch=20,cex=0.6) #LG24.final, Fvb3_30096663, na
lines(86685192,641.75,type="p",col="cornflowerblue",pch=20,cex=0.6) #LG24.final, Fvb3_30347028, na
lines(98546947,641.75,type="p",col="cornflowerblue",pch=0,cex=1.5) #LG24.final, Fvb4_7062486, na
lines(98546947,641.75,type="p",col="cornflowerblue",pch=20,cex=0.6) #LG24.final, Fvb4_7062486, na
lines(83948239,641.75,type="p",col="cornflowerblue",pch=20,cex=0.6) #LG24.final, Fvb3_27610075, na
lines(85815721,641.75,type="p",col="cornflowerblue",pch=20,cex=0.6) #LG24.final, Fvb3_29477557, na
lines(86434826,641.75,type="p",col="cornflowerblue",pch=20,cex=0.6) #LG24.final, Fvb3_30096662, na
lines(85885804,641.75,type="p",col="cornflowerblue",pch=20,cex=0.6) #LG24.final, Fvb3_29547640, na
lines(86807522,644.14,type="p",col="cornflowerblue",pch=20,cex=0.6) #LG24.final, Fvb3_30469358, na
lines(87365417,648.92,type="p",col="cornflowerblue",pch=20,cex=0.6) #LG24.final, Fvb3_31027253, na
lines(88417228,648.92,type="p",col="cornflowerblue",pch=20,cex=0.6) #LG24.final, Fvb3_32079064, na
lines(87306849,648.92,type="p",col="cornflowerblue",pch=20,cex=0.6) #LG24.final, Fvb3_30968685, na
lines(87365363,648.92,type="p",col="cornflowerblue",pch=20,cex=0.6) #LG24.final, Fvb3_31027199, na
lines(89066610,651.3,type="p",col="cornflowerblue",pch=20,cex=0.6) #LG24.final, Fvb3_32728446, na
lines(83948263,760,type="p",col="cyan",pch=20,cex=0.6) #LG25.final, Fvb3_27610099, na
lines(83948273,760,type="p",col="cyan",pch=20,cex=0.6) #LG25.final, Fvb3_27610109, na
lines(85440430,764.78,type="p",col="cyan",pch=20,cex=0.6) #LG25.final, Fvb3_29102266, na
lines(86474040,764.78,type="p",col="cyan",pch=20,cex=0.6) #LG25.final, Fvb3_30135876, na
lines(85885807,767.16,type="p",col="cyan",pch=20,cex=0.6) #LG25.final, Fvb3_29547643, na
lines(83948270,582,type="p",col="red",pch=20,cex=0.6) #LG26.final, Fvb3_27610106, na
lines(85440415,584.44,type="p",col="red",pch=20,cex=0.6) #LG26.final, Fvb3_29102251, na
lines(85812979,586.83,type="p",col="red",pch=20,cex=0.6) #LG26.final, Fvb3_29474815, na
lines(87365356,591.61,type="p",col="red",pch=20,cex=0.6) #LG26.final, Fvb3_31027192, na
lines(89168945,591.61,type="p",col="red",pch=20,cex=0.6) #LG26.final, Fvb3_32830781, na
lines(89190480,591.61,type="p",col="red",pch=20,cex=0.6) #LG26.final, Fvb3_32852316, na
lines(89393535,591.61,type="p",col="red",pch=20,cex=0.6) #LG26.final, Fvb3_33055371, na
lines(88453640,591.61,type="p",col="red",pch=20,cex=0.6) #LG26.final, Fvb3_32115476, na
lines(88453595,591.61,type="p",col="red",pch=20,cex=0.6) #LG26.final, Fvb3_32115431, na
lines(86533160,876,type="p",col="blue",pch=20,cex=0.6) #LG27.final, Fvb3_30194996, na
lines(86925456,876,type="p",col="blue",pch=20,cex=0.6) #LG27.final, Fvb3_30587292, na
lines(88326643,876,type="p",col="blue",pch=20,cex=0.6) #LG27.final, Fvb3_31988479, na
lines(87443516,876,type="p",col="blue",pch=20,cex=0.6) #LG27.final, Fvb3_31105352, na
lines(86633020,876,type="p",col="blue",pch=20,cex=0.6) #LG27.final, Fvb3_30294856, na
lines(88439616,878.38,type="p",col="blue",pch=20,cex=0.6) #LG27.final, Fvb3_32101452, na
lines(88960248,878.38,type="p",col="blue",pch=20,cex=0.6) #LG27.final, Fvb3_32622084, na
lines(89293702,878.38,type="p",col="blue",pch=20,cex=0.6) #LG27.final, Fvb3_32955538, GC: Fvb3_32852305-Fvb3_32955415
lines(88542186,878.38,type="p",col="blue",pch=20,cex=0.6) #LG27.final, Fvb3_32204022, na
lines(89293774,878.38,type="p",col="blue",pch=20,cex=0.6) #LG27.final, Fvb3_32955610, GC: Fvb3_32852305-Fvb3_32955415
lines(88883126,880.77,type="p",col="blue",pch=20,cex=0.6) #LG27.final, Fvb3_32544962, na
lines(134045132,850,type="p",col="blue",pch=0,cex=1.5) #LG28.final, Fvb5_8066287, na
lines(134045132,850,type="p",col="blue",pch=20,cex=0.6) #LG28.final, Fvb5_8066287, na
lines(112348670,845.11,type="p",col="blue",pch=20,cex=0.6) #LG28.final, Fvb4_20864209, na
lines(112472711,845.11,type="p",col="blue",pch=20,cex=0.6) #LG28.final, Fvb4_20988250, na
lines(112472542,845.11,type="p",col="blue",pch=20,cex=0.6) #LG28.final, Fvb4_20988081, na
lines(112123952,842.72,type="p",col="blue",pch=20,cex=0.6) #LG28.final, Fvb4_20639491, na
lines(107506844,837.93,type="p",col="blue",pch=20,cex=0.6) #LG28.final, Fvb4_16022383, na
lines(108196316,833.15,type="p",col="blue",pch=20,cex=0.6) #LG28.final, Fvb4_16711855, na
lines(108196160,830.76,type="p",col="blue",pch=20,cex=0.6) #LG28.final, Fvb4_16711699, na
lines(109696729,830.76,type="p",col="blue",pch=20,cex=0.6) #LG28.final, Fvb4_18212268, na
lines(110760990,830.76,type="p",col="blue",pch=20,cex=0.6) #LG28.final, Fvb4_19276529, na
lines(110761013,830.76,type="p",col="blue",pch=20,cex=0.6) #LG28.final, Fvb4_19276552, na
lines(110772054,830.76,type="p",col="blue",pch=20,cex=0.6) #LG28.final, Fvb4_19287593, na
lines(107506635,830.76,type="p",col="blue",pch=20,cex=0.6) #LG28.final, Fvb4_16022174, na
lines(109020419,828.38,type="p",col="blue",pch=20,cex=0.6) #LG28.final, Fvb4_17535958, na
lines(106529014,825.99,type="p",col="blue",pch=20,cex=0.6) #LG28.final, Fvb4_15044553, na
lines(106558637,825.99,type="p",col="blue",pch=20,cex=0.6) #LG28.final, Fvb4_15074176, na
lines(106869186,825.99,type="p",col="blue",pch=20,cex=0.6) #LG28.final, Fvb4_15384725, na
lines(107097365,825.99,type="p",col="blue",pch=20,cex=0.6) #LG28.final, Fvb4_15612904, na
lines(96223694,823.61,type="p",col="blue",pch=20,cex=0.6) #LG28.final, Fvb4_4739233, na
lines(91898779,821.23,type="p",col="blue",pch=20,cex=0.6) #LG28.final, Fvb4_414318, na
lines(96170058,821.23,type="p",col="blue",pch=20,cex=0.6) #LG28.final, Fvb4_4685597, na
lines(93227159,821.23,type="p",col="blue",pch=20,cex=0.6) #LG28.final, Fvb4_1742698, na
lines(94109326,821.23,type="p",col="blue",pch=20,cex=0.6) #LG28.final, Fvb4_2624865, na
lines(92096034,821.23,type="p",col="blue",pch=20,cex=0.6) #LG28.final, Fvb4_611573, na
lines(94008991,821.23,type="p",col="blue",pch=20,cex=0.6) #LG28.final, Fvb4_2524530, na
lines(91918713,818.84,type="p",col="blue",pch=20,cex=0.6) #LG28.final, Fvb4_434252, na
lines(105358803,814.07,type="p",col="blue",pch=20,cex=0.6) #LG28.final, Fvb4_13874342, na
lines(105007877,814.07,type="p",col="blue",pch=20,cex=0.6) #LG28.final, Fvb4_13523416, na
lines(92112899,600,type="p",col="cornflowerblue",pch=20,cex=0.6) #LG29.final, Fvb4_628438, na
lines(92231888,602.44,type="p",col="cornflowerblue",pch=20,cex=0.6) #LG29.final, Fvb4_747427, na
lines(91928926,602.44,type="p",col="cornflowerblue",pch=20,cex=0.6) #LG29.final, Fvb4_444465, na
lines(92235336,602.44,type="p",col="cornflowerblue",pch=20,cex=0.6) #LG29.final, Fvb4_750875, na
lines(102250730,609.64,type="p",col="cornflowerblue",pch=20,cex=0.6) #LG29.final, Fvb4_10766269, na
lines(94736451,612.03,type="p",col="cornflowerblue",pch=20,cex=0.6) #LG29.final, Fvb4_3251990, na
lines(95005835,612.03,type="p",col="cornflowerblue",pch=20,cex=0.6) #LG29.final, Fvb4_3521374, na
lines(95336777,612.03,type="p",col="cornflowerblue",pch=20,cex=0.6) #LG29.final, Fvb4_3852316, na
lines(101018926,612.03,type="p",col="cornflowerblue",pch=20,cex=0.6) #LG29.final, Fvb4_9534465, na
lines(102250877,612.03,type="p",col="cornflowerblue",pch=20,cex=0.6) #LG29.final, Fvb4_10766416, na
lines(94871998,612.03,type="p",col="cornflowerblue",pch=20,cex=0.6) #LG29.final, Fvb4_3387537, na
lines(96420726,614.41,type="p",col="cornflowerblue",pch=20,cex=0.6) #LG29.final, Fvb4_4936265, na
lines(96420747,614.41,type="p",col="cornflowerblue",pch=20,cex=0.6) #LG29.final, Fvb4_4936286, na
lines(96428688,614.41,type="p",col="cornflowerblue",pch=20,cex=0.6) #LG29.final, Fvb4_4944227, na
lines(96471703,614.41,type="p",col="cornflowerblue",pch=20,cex=0.6) #LG29.final, Fvb4_4987242, na
lines(96786875,614.41,type="p",col="cornflowerblue",pch=20,cex=0.6) #LG29.final, Fvb4_5302414, na
lines(98607062,616.8,type="p",col="cornflowerblue",pch=20,cex=0.6) #LG29.final, Fvb4_7122601, na
lines(93505446,626.48,type="p",col="cornflowerblue",pch=20,cex=0.6) #LG29.final, Fvb4_2020985, na
lines(104885813,638.66,type="p",col="cornflowerblue",pch=20,cex=0.6) #LG29.final, Fvb4_13401352, na
lines(104885687,638.66,type="p",col="cornflowerblue",pch=20,cex=0.6) #LG29.final, Fvb4_13401226, na
lines(105280131,638.66,type="p",col="cornflowerblue",pch=20,cex=0.6) #LG29.final, Fvb4_13795670, na
lines(105383351,638.66,type="p",col="cornflowerblue",pch=20,cex=0.6) #LG29.final, Fvb4_13898890, na
lines(105579241,638.66,type="p",col="cornflowerblue",pch=20,cex=0.6) #LG29.final, Fvb4_14094780, na
lines(106311985,638.66,type="p",col="cornflowerblue",pch=20,cex=0.6) #LG29.final, Fvb4_14827524, na
lines(108589907,641.04,type="p",col="cornflowerblue",pch=20,cex=0.6) #LG29.final, Fvb4_17105446, na
lines(109696656,641.04,type="p",col="cornflowerblue",pch=20,cex=0.6) #LG29.final, Fvb4_18212195, na
lines(107875498,643.42,type="p",col="cornflowerblue",pch=20,cex=0.6) #LG29.final, Fvb4_16391037, na
lines(112348676,643.42,type="p",col="cornflowerblue",pch=20,cex=0.6) #LG29.final, Fvb4_20864215, na
lines(112348698,643.42,type="p",col="cornflowerblue",pch=20,cex=0.6) #LG29.final, Fvb4_20864237, na
lines(112387141,643.42,type="p",col="cornflowerblue",pch=20,cex=0.6) #LG29.final, Fvb4_20902680, na
lines(112380822,643.42,type="p",col="cornflowerblue",pch=20,cex=0.6) #LG29.final, Fvb4_20896361, na
lines(113186744,643.42,type="p",col="cornflowerblue",pch=20,cex=0.6) #LG29.final, Fvb4_21702283, na
lines(114275472,643.42,type="p",col="cornflowerblue",pch=20,cex=0.6) #LG29.final, Fvb4_22791011, na
lines(114440230,643.42,type="p",col="cornflowerblue",pch=20,cex=0.6) #LG29.final, Fvb4_22955769, GC: Fvb4_23355449-Fvb4_23056736-Fvb4_23286293-Fvb4_23229046-Fvb4_23254311-Fvb4_23893753-Fvb4_23339509-Fvb4_23087302-Fvb4_22955678-Fvb4_22867533
lines(112289585,645.81,type="p",col="cornflowerblue",pch=20,cex=0.6) #LG29.final, Fvb4_20805124, na
lines(114063508,645.81,type="p",col="cornflowerblue",pch=20,cex=0.6) #LG29.final, Fvb4_22579047, na
lines(115462608,648.19,type="p",col="cornflowerblue",pch=20,cex=0.6) #LG29.final, Fvb4_23978147, na
lines(114571932,650.57,type="p",col="cornflowerblue",pch=20,cex=0.6) #LG29.final, Fvb4_23087471, GC: Fvb4_23355449-Fvb4_23056736-Fvb4_23286293-Fvb4_23229046-Fvb4_23254311-Fvb4_23893753-Fvb4_23339509-Fvb4_23087302-Fvb4_22955678-Fvb4_22867533
lines(115378422,650.57,type="p",col="cornflowerblue",pch=20,cex=0.6) #LG29.final, Fvb4_23893961, GC: Fvb4_23355449-Fvb4_23056736-Fvb4_23286293-Fvb4_23229046-Fvb4_23254311-Fvb4_23893753-Fvb4_23339509-Fvb4_23087302-Fvb4_22955678-Fvb4_22867533
lines(115447231,650.57,type="p",col="cornflowerblue",pch=20,cex=0.6) #LG29.final, Fvb4_23962770, na
lines(114738869,650.57,type="p",col="cornflowerblue",pch=20,cex=0.6) #LG29.final, Fvb4_23254408, GC: Fvb4_23355449-Fvb4_23056736-Fvb4_23286293-Fvb4_23229046-Fvb4_23254311-Fvb4_23893753-Fvb4_23339509-Fvb4_23087302-Fvb4_22955678-Fvb4_22867533
lines(114824009,650.57,type="p",col="cornflowerblue",pch=20,cex=0.6) #LG29.final, Fvb4_23339548, GC: Fvb4_23355449-Fvb4_23056736-Fvb4_23286293-Fvb4_23229046-Fvb4_23254311-Fvb4_23893753-Fvb4_23339509-Fvb4_23087302-Fvb4_22955678-Fvb4_22867533
lines(115447162,650.57,type="p",col="cornflowerblue",pch=20,cex=0.6) #LG29.final, Fvb4_23962701, na
lines(115462412,650.57,type="p",col="cornflowerblue",pch=20,cex=0.6) #LG29.final, Fvb4_23977951, na
lines(114738852,655.36,type="p",col="cornflowerblue",pch=20,cex=0.6) #LG29.final, Fvb4_23254391, GC: Fvb4_23355449-Fvb4_23056736-Fvb4_23286293-Fvb4_23229046-Fvb4_23254311-Fvb4_23893753-Fvb4_23339509-Fvb4_23087302-Fvb4_22955678-Fvb4_22867533
lines(117869086,665.02,type="p",col="cornflowerblue",pch=20,cex=0.6) #LG29.final, Fvb4_26384625, na
lines(118003903,669.8,type="p",col="cornflowerblue",pch=20,cex=0.6) #LG29.final, Fvb4_26519442, na
lines(117951168,672.18,type="p",col="cornflowerblue",pch=20,cex=0.6) #LG29.final, Fvb4_26466707, na
lines(118133229,672.18,type="p",col="cornflowerblue",pch=20,cex=0.6) #LG29.final, Fvb4_26648768, na
lines(118885572,672.18,type="p",col="cornflowerblue",pch=20,cex=0.6) #LG29.final, Fvb4_27401111, na
lines(118399175,672.18,type="p",col="cornflowerblue",pch=20,cex=0.6) #LG29.final, Fvb4_26914714, na
lines(118399366,672.18,type="p",col="cornflowerblue",pch=20,cex=0.6) #LG29.final, Fvb4_26914905, na
lines(118976388,674.56,type="p",col="cornflowerblue",pch=20,cex=0.6) #LG29.final, Fvb4_27491927, na
lines(119545977,674.56,type="p",col="cornflowerblue",pch=20,cex=0.6) #LG29.final, Fvb4_28061516, na
lines(122302195,684.23,type="p",col="cornflowerblue",pch=20,cex=0.6) #LG29.final, Fvb4_30817734, na
lines(122302211,693.9,type="p",col="cornflowerblue",pch=20,cex=0.6) #LG29.final, Fvb4_30817750, na
lines(123869681,698.68,type="p",col="cornflowerblue",pch=20,cex=0.6) #LG29.final, Fvb4_32385220, na
lines(123642252,698.68,type="p",col="cornflowerblue",pch=20,cex=0.6) #LG29.final, Fvb4_32157791, na
lines(220601678,600,type="p",col="red",pch=20,cex=0.6) #LG30.final, Fvb7_22519362, na
lines(220612586,597.62,type="p",col="red",pch=20,cex=0.6) #LG30.final, Fvb7_22530270, na
lines(220673281,597.62,type="p",col="red",pch=20,cex=0.6) #LG30.final, Fvb7_22590965, na
lines(220673293,597.62,type="p",col="red",pch=20,cex=0.6) #LG30.final, Fvb7_22590977, na
lines(221195181,597.62,type="p",col="red",pch=20,cex=0.6) #LG30.final, Fvb7_23112865, na
lines(221042275,597.62,type="p",col="red",pch=20,cex=0.6) #LG30.final, Fvb7_22959959, na
lines(221195130,597.62,type="p",col="red",pch=20,cex=0.6) #LG30.final, Fvb7_23112814, na
lines(220354559,597.62,type="p",col="red",pch=20,cex=0.6) #LG30.final, Fvb7_22272243, na
lines(220365880,597.62,type="p",col="red",pch=20,cex=0.6) #LG30.final, Fvb7_22283564, na
lines(217943788,595.23,type="p",col="red",pch=20,cex=0.6) #LG30.final, Fvb7_19861472, na
lines(219413168,595.23,type="p",col="red",pch=20,cex=0.6) #LG30.final, Fvb7_21330852, na
lines(218510693,595.23,type="p",col="red",pch=20,cex=0.6) #LG30.final, Fvb7_20428377, na
lines(219045120,595.23,type="p",col="red",pch=20,cex=0.6) #LG30.final, Fvb7_20962804, na
lines(219044970,595.23,type="p",col="red",pch=20,cex=0.6) #LG30.final, Fvb7_20962654, na
lines(218517532,595.23,type="p",col="red",pch=20,cex=0.6) #LG30.final, Fvb7_20435216, na
lines(217909142,595.23,type="p",col="red",pch=20,cex=0.6) #LG30.final, Fvb7_19826826, na
lines(218922937,595.23,type="p",col="red",pch=20,cex=0.6) #LG30.final, Fvb7_20840621, na
lines(219632945,595.23,type="p",col="red",pch=20,cex=0.6) #LG30.final, Fvb7_21550629, na
lines(215994997,592.85,type="p",col="red",pch=20,cex=0.6) #LG30.final, Fvb7_17912681, na
lines(216326000,592.85,type="p",col="red",pch=20,cex=0.6) #LG30.final, Fvb7_18243684, na
lines(217637508,592.85,type="p",col="red",pch=20,cex=0.6) #LG30.final, Fvb7_19555192, na
lines(217047096,592.85,type="p",col="red",pch=20,cex=0.6) #LG30.final, Fvb7_18964780, na
lines(217637410,592.85,type="p",col="red",pch=20,cex=0.6) #LG30.final, Fvb7_19555094, na
lines(217626118,592.85,type="p",col="red",pch=20,cex=0.6) #LG30.final, Fvb7_19543802, na
lines(217626165,590.46,type="p",col="red",pch=20,cex=0.6) #LG30.final, Fvb7_19543849, na
lines(215143563,585.68,type="p",col="red",pch=20,cex=0.6) #LG30.final, Fvb7_17061247, na
lines(213957100,580.9,type="p",col="red",pch=20,cex=0.6) #LG30.final, Fvb7_15874784, na
lines(214964696,578.51,type="p",col="red",pch=20,cex=0.6) #LG30.final, Fvb7_16882380, na
lines(214537494,578.51,type="p",col="red",pch=20,cex=0.6) #LG30.final, Fvb7_16455178, na
lines(214531188,578.51,type="p",col="red",pch=20,cex=0.6) #LG30.final, Fvb7_16448872, na
lines(214489553,578.51,type="p",col="red",pch=20,cex=0.6) #LG30.final, Fvb7_16407237, na
lines(214499371,578.51,type="p",col="red",pch=20,cex=0.6) #LG30.final, Fvb7_16417055, na
lines(214666375,578.51,type="p",col="red",pch=20,cex=0.6) #LG30.final, Fvb7_16584059, na
lines(213033043,576.13,type="p",col="red",pch=20,cex=0.6) #LG30.final, Fvb7_14950727, na
lines(213033136,576.13,type="p",col="red",pch=20,cex=0.6) #LG30.final, Fvb7_14950820, na
lines(213033156,576.13,type="p",col="red",pch=20,cex=0.6) #LG30.final, Fvb7_14950840, na
lines(213268766,576.13,type="p",col="red",pch=20,cex=0.6) #LG30.final, Fvb7_15186450, na
lines(213808017,576.13,type="p",col="red",pch=20,cex=0.6) #LG30.final, Fvb7_15725701, na
lines(212657503,573.75,type="p",col="red",pch=20,cex=0.6) #LG30.final, Fvb7_14575187, na
lines(212657528,573.75,type="p",col="red",pch=20,cex=0.6) #LG30.final, Fvb7_14575212, na
lines(212657566,573.75,type="p",col="red",pch=20,cex=0.6) #LG30.final, Fvb7_14575250, na
lines(213771604,568.97,type="p",col="red",pch=20,cex=0.6) #LG30.final, Fvb7_15689288, na
lines(211870005,561.78,type="p",col="red",pch=20,cex=0.6) #LG30.final, Fvb7_13787689, na
lines(210486816,557,type="p",col="red",pch=20,cex=0.6) #LG30.final, Fvb7_12404500, na
lines(210486693,554.62,type="p",col="red",pch=20,cex=0.6) #LG30.final, Fvb7_12404377, na
lines(210486901,554.62,type="p",col="red",pch=20,cex=0.6) #LG30.final, Fvb7_12404585, na
lines(210840964,554.62,type="p",col="red",pch=20,cex=0.6) #LG30.final, Fvb7_12758648, na
lines(210840910,554.62,type="p",col="red",pch=20,cex=0.6) #LG30.final, Fvb7_12758594, na
lines(210466041,554.62,type="p",col="red",pch=20,cex=0.6) #LG30.final, Fvb7_12383725, na
lines(210088468,552.23,type="p",col="red",pch=20,cex=0.6) #LG30.final, Fvb7_12006152, na
lines(209367723,547.46,type="p",col="red",pch=20,cex=0.6) #LG30.final, Fvb7_11285407, na
lines(209172891,545.07,type="p",col="red",pch=20,cex=0.6) #LG30.final, Fvb7_11090575, na
lines(98546981,540.28,type="p",col="red",pch=0,cex=1.5) #LG30.final, Fvb4_7062520, na
lines(98546981,540.28,type="p",col="red",pch=20,cex=0.6) #LG30.final, Fvb4_7062520, na
lines(206790004,535.5,type="p",col="red",pch=20,cex=0.6) #LG30.final, Fvb7_8707688, na
lines(207262734,535.5,type="p",col="red",pch=20,cex=0.6) #LG30.final, Fvb7_9180418, na
lines(207310363,535.5,type="p",col="red",pch=20,cex=0.6) #LG30.final, Fvb7_9228047, na
lines(206846577,535.5,type="p",col="red",pch=20,cex=0.6) #LG30.final, Fvb7_8764261, na
lines(205640701,533.12,type="p",col="red",pch=20,cex=0.6) #LG30.final, Fvb7_7558385, na
lines(206290601,533.12,type="p",col="red",pch=20,cex=0.6) #LG30.final, Fvb7_8208285, na
lines(207735064,533.12,type="p",col="red",pch=20,cex=0.6) #LG30.final, Fvb7_9652748, na
lines(205349101,533.12,type="p",col="red",pch=20,cex=0.6) #LG30.final, Fvb7_7266785, na
lines(206361652,533.12,type="p",col="red",pch=20,cex=0.6) #LG30.final, Fvb7_8279336, na
lines(206374991,533.12,type="p",col="red",pch=20,cex=0.6) #LG30.final, Fvb7_8292675, na
lines(205019203,533.12,type="p",col="red",pch=20,cex=0.6) #LG30.final, Fvb7_6936887, na
lines(204578476,530.74,type="p",col="red",pch=20,cex=0.6) #LG30.final, Fvb7_6496160, na
lines(204589954,530.74,type="p",col="red",pch=20,cex=0.6) #LG30.final, Fvb7_6507638, na
lines(204370172,523.54,type="p",col="red",pch=20,cex=0.6) #LG30.final, Fvb7_6287856, na
lines(199916402,517.14,type="p",col="red",pch=20,cex=0.6) #LG30.final, Fvb7_1834086, na
lines(199922970,513.98,type="p",col="red",pch=20,cex=0.6) #LG30.final, Fvb7_1840654, na
lines(200728850,513.98,type="p",col="red",pch=20,cex=0.6) #LG30.final, Fvb7_2646534, na
lines(202535771,513.98,type="p",col="red",pch=20,cex=0.6) #LG30.final, Fvb7_4453455, na
lines(200939520,513.98,type="p",col="red",pch=20,cex=0.6) #LG30.final, Fvb7_2857204, na
lines(201069231,513.98,type="p",col="red",pch=20,cex=0.6) #LG30.final, Fvb7_2986915, na
lines(199326296,506.79,type="p",col="red",pch=20,cex=0.6) #LG30.final, Fvb7_1243980, na
lines(198683797,504.41,type="p",col="red",pch=20,cex=0.6) #LG30.final, Fvb7_601481, na
lines(114443720,867,type="p",col="blue",pch=20,cex=0.6) #LG31.final, Fvb4_22959259, na
lines(114571712,867,type="p",col="blue",pch=20,cex=0.6) #LG31.final, Fvb4_23087251, na
lines(114571839,867,type="p",col="blue",pch=20,cex=0.6) #LG31.final, Fvb4_23087378, na
lines(115322202,867,type="p",col="blue",pch=20,cex=0.6) #LG31.final, Fvb4_23837741, na
lines(115325341,867,type="p",col="blue",pch=20,cex=0.6) #LG31.final, Fvb4_23840880, na
lines(117584811,879.18,type="p",col="blue",pch=20,cex=0.6) #LG31.final, Fvb4_26100350, na
lines(117997698,888.86,type="p",col="blue",pch=20,cex=0.6) #LG31.final, Fvb4_26513237, na
lines(117716481,891.26,type="p",col="blue",pch=20,cex=0.6) #LG31.final, Fvb4_26232020, na
lines(117854187,891.26,type="p",col="blue",pch=20,cex=0.6) #LG31.final, Fvb4_26369726, na
lines(118133050,891.26,type="p",col="blue",pch=20,cex=0.6) #LG31.final, Fvb4_26648589, na
lines(118181273,891.26,type="p",col="blue",pch=20,cex=0.6) #LG31.final, Fvb4_26696812, na
lines(118133121,891.26,type="p",col="blue",pch=20,cex=0.6) #LG31.final, Fvb4_26648660, na
lines(118133178,891.26,type="p",col="blue",pch=20,cex=0.6) #LG31.final, Fvb4_26648717, na
lines(119375957,893.64,type="p",col="blue",pch=20,cex=0.6) #LG31.final, Fvb4_27891496, na
lines(118790013,893.64,type="p",col="blue",pch=20,cex=0.6) #LG31.final, Fvb4_27305552, na
lines(119545939,893.64,type="p",col="blue",pch=20,cex=0.6) #LG31.final, Fvb4_28061478, na
lines(131875713,893.64,type="p",col="blue",pch=0,cex=1.5) #LG31.final, Fvb5_5896868, na
lines(131875713,893.64,type="p",col="blue",pch=20,cex=0.6) #LG31.final, Fvb5_5896868, na
lines(118593363,893.64,type="p",col="blue",pch=20,cex=0.6) #LG31.final, Fvb4_27108902, na
lines(119451483,893.64,type="p",col="blue",pch=20,cex=0.6) #LG31.final, Fvb4_27967022, na
lines(119640610,893.64,type="p",col="blue",pch=20,cex=0.6) #LG31.final, Fvb4_28156149, na
lines(119706385,893.64,type="p",col="blue",pch=20,cex=0.6) #LG31.final, Fvb4_28221924, na
lines(119382237,893.64,type="p",col="blue",pch=20,cex=0.6) #LG31.final, Fvb4_27897776, na
lines(118923310,896.03,type="p",col="blue",pch=20,cex=0.6) #LG31.final, Fvb4_27438849, na
lines(123109831,913.35,type="p",col="blue",pch=20,cex=0.6) #LG31.final, Fvb4_31625370, na
lines(123202695,913.35,type="p",col="blue",pch=20,cex=0.6) #LG31.final, Fvb4_31718234, na
lines(123174425,913.35,type="p",col="blue",pch=20,cex=0.6) #LG31.final, Fvb4_31689964, na
lines(122901103,913.35,type="p",col="blue",pch=20,cex=0.6) #LG31.final, Fvb4_31416642, na
lines(122732594,913.35,type="p",col="blue",pch=20,cex=0.6) #LG31.final, Fvb4_31248133, na
lines(123084990,913.35,type="p",col="blue",pch=20,cex=0.6) #LG31.final, Fvb4_31600529, na
lines(123915955,913.35,type="p",col="blue",pch=20,cex=0.6) #LG31.final, Fvb4_32431494, na
lines(122510524,915.8,type="p",col="blue",pch=20,cex=0.6) #LG31.final, Fvb4_31026063, na
lines(126377637,500,type="p",col="red",pch=20,cex=0.6) #LG32.final, Fvb5_398792, na
lines(126708728,500,type="p",col="red",pch=20,cex=0.6) #LG32.final, Fvb5_729883, na
lines(126081215,500,type="p",col="red",pch=20,cex=0.6) #LG32.final, Fvb5_102370, na
lines(126085714,500,type="p",col="red",pch=20,cex=0.6) #LG32.final, Fvb5_106869, na
lines(126282756,500,type="p",col="red",pch=20,cex=0.6) #LG32.final, Fvb5_303911, na
lines(127065372,502.38,type="p",col="red",pch=20,cex=0.6) #LG32.final, Fvb5_1086527, na
lines(127399120,502.38,type="p",col="red",pch=20,cex=0.6) #LG32.final, Fvb5_1420275, na
lines(131114093,502.38,type="p",col="red",pch=20,cex=0.6) #LG32.final, Fvb5_5135248, na
lines(127065373,502.38,type="p",col="red",pch=20,cex=0.6) #LG32.final, Fvb5_1086528, na
lines(131081280,504.77,type="p",col="red",pch=20,cex=0.6) #LG32.final, Fvb5_5102435, na
lines(130703232,507.15,type="p",col="red",pch=20,cex=0.6) #LG32.final, Fvb5_4724387, na
lines(130703233,507.15,type="p",col="red",pch=20,cex=0.6) #LG32.final, Fvb5_4724388, na
lines(130726969,507.15,type="p",col="red",pch=20,cex=0.6) #LG32.final, Fvb5_4748124, na
lines(127832170,509.53,type="p",col="red",pch=20,cex=0.6) #LG32.final, Fvb5_1853325, na
lines(128056008,509.53,type="p",col="red",pch=20,cex=0.6) #LG32.final, Fvb5_2077163, na
lines(129190352,509.53,type="p",col="red",pch=20,cex=0.6) #LG32.final, Fvb5_3211507, na
lines(129190359,509.53,type="p",col="red",pch=20,cex=0.6) #LG32.final, Fvb5_3211514, na
lines(129373994,509.53,type="p",col="red",pch=20,cex=0.6) #LG32.final, Fvb5_3395149, na
lines(129869057,509.53,type="p",col="red",pch=20,cex=0.6) #LG32.final, Fvb5_3890212, na
lines(130156493,509.53,type="p",col="red",pch=20,cex=0.6) #LG32.final, Fvb5_4177648, na
lines(132921248,526.86,type="p",col="red",pch=20,cex=0.6) #LG32.final, Fvb5_6942403, na
lines(133880261,526.86,type="p",col="red",pch=20,cex=0.6) #LG32.final, Fvb5_7901416, na
lines(133888338,526.86,type="p",col="red",pch=20,cex=0.6) #LG32.final, Fvb5_7909493, na
lines(134015389,529.25,type="p",col="red",pch=20,cex=0.6) #LG32.final, Fvb5_8036544, na
lines(134234649,531.63,type="p",col="red",pch=20,cex=0.6) #LG32.final, Fvb5_8255804, na
lines(135063126,531.63,type="p",col="red",pch=20,cex=0.6) #LG32.final, Fvb5_9084281, na
lines(134872278,531.63,type="p",col="red",pch=20,cex=0.6) #LG32.final, Fvb5_8893433, na
lines(136169184,536.41,type="p",col="red",pch=20,cex=0.6) #LG32.final, Fvb5_10190339, na
lines(136117134,536.41,type="p",col="red",pch=20,cex=0.6) #LG32.final, Fvb5_10138289, na
lines(136117151,538.79,type="p",col="red",pch=20,cex=0.6) #LG32.final, Fvb5_10138306, na
lines(139078712,541.17,type="p",col="red",pch=20,cex=0.6) #LG32.final, Fvb5_13099867, na
lines(138630356,543.56,type="p",col="red",pch=20,cex=0.6) #LG32.final, Fvb5_12651511, na
lines(138735460,543.56,type="p",col="red",pch=20,cex=0.6) #LG32.final, Fvb5_12756615, na
lines(137748730,545.94,type="p",col="red",pch=20,cex=0.6) #LG32.final, Fvb5_11769885, na
lines(140927356,545.94,type="p",col="red",pch=20,cex=0.6) #LG32.final, Fvb5_14948511, na
lines(144905028,545.94,type="p",col="red",pch=20,cex=0.6) #LG32.final, Fvb5_18926183, na
lines(141157893,545.94,type="p",col="red",pch=20,cex=0.6) #LG32.final, Fvb5_15179048, na
lines(141380046,548.33,type="p",col="red",pch=20,cex=0.6) #LG32.final, Fvb5_15401201, na
lines(143239568,555.52,type="p",col="red",pch=20,cex=0.6) #LG32.final, Fvb5_17260723, na
lines(143468112,555.52,type="p",col="red",pch=20,cex=0.6) #LG32.final, Fvb5_17489267, na
lines(143663600,557.91,type="p",col="red",pch=20,cex=0.6) #LG32.final, Fvb5_17684755, na
lines(143663552,557.91,type="p",col="red",pch=20,cex=0.6) #LG32.final, Fvb5_17684707, na
lines(143915510,557.91,type="p",col="red",pch=20,cex=0.6) #LG32.final, Fvb5_17936665, na
lines(149672299,560.29,type="p",col="red",pch=20,cex=0.6) #LG32.final, Fvb5_23693454, na
lines(146234843,560.29,type="p",col="red",pch=20,cex=0.6) #LG32.final, Fvb5_20255998, na
lines(146292431,560.29,type="p",col="red",pch=20,cex=0.6) #LG32.final, Fvb5_20313586, na
lines(147347039,560.29,type="p",col="red",pch=20,cex=0.6) #LG32.final, Fvb5_21368194, na
lines(146913966,560.29,type="p",col="red",pch=20,cex=0.6) #LG32.final, Fvb5_20935121, na
lines(147960753,560.29,type="p",col="red",pch=20,cex=0.6) #LG32.final, Fvb5_21981908, na
lines(148625826,560.29,type="p",col="red",pch=20,cex=0.6) #LG32.final, Fvb5_22646981, na
lines(146231786,560.29,type="p",col="red",pch=20,cex=0.6) #LG32.final, Fvb5_20252941, na
lines(149925987,562.67,type="p",col="red",pch=20,cex=0.6) #LG32.final, Fvb5_23947142, na
lines(150977560,567.45,type="p",col="red",pch=20,cex=0.6) #LG32.final, Fvb5_24998715, na
lines(150980873,567.45,type="p",col="red",pch=20,cex=0.6) #LG32.final, Fvb5_25002028, na
lines(150988327,567.45,type="p",col="red",pch=20,cex=0.6) #LG32.final, Fvb5_25009482, na
lines(153002267,574.64,type="p",col="red",pch=20,cex=0.6) #LG32.final, Fvb5_27023422, na
lines(152800526,574.64,type="p",col="red",pch=20,cex=0.6) #LG32.final, Fvb5_26821681, na
lines(152996979,574.64,type="p",col="red",pch=20,cex=0.6) #LG32.final, Fvb5_27018134, na
lines(153776025,574.64,type="p",col="red",pch=20,cex=0.6) #LG32.final, Fvb5_27797180, na
lines(153023787,574.64,type="p",col="red",pch=20,cex=0.6) #LG32.final, Fvb5_27044942, na
lines(153539109,574.64,type="p",col="red",pch=20,cex=0.6) #LG32.final, Fvb5_27560264, na
lines(153539131,574.64,type="p",col="red",pch=20,cex=0.6) #LG32.final, Fvb5_27560286, na
lines(153539152,574.64,type="p",col="red",pch=20,cex=0.6) #LG32.final, Fvb5_27560307, na
lines(154255958,574.64,type="p",col="red",pch=20,cex=0.6) #LG32.final, Fvb5_28277113, na
lines(154897902,577.02,type="p",col="red",pch=20,cex=0.6) #LG32.final, Fvb5_28919057, na
lines(154898030,577.02,type="p",col="red",pch=20,cex=0.6) #LG32.final, Fvb5_28919185, na
lines(154897850,579.41,type="p",col="red",pch=20,cex=0.6) #LG32.final, Fvb5_28919005, na
lines(154897873,579.41,type="p",col="red",pch=20,cex=0.6) #LG32.final, Fvb5_28919028, na
lines(152192582,581.79,type="p",col="red",pch=20,cex=0.6) #LG32.final, Fvb5_26213737, na
lines(187780539,693,type="p",col="cornflowerblue",pch=20,cex=0.6) #LG33.final, Fvb6_30571633, na
lines(172138173,697.89,type="p",col="cornflowerblue",pch=20,cex=0.6) #LG33.final, Fvb6_14929267, na
lines(186222521,705.09,type="p",col="cornflowerblue",pch=20,cex=0.6) #LG33.final, Fvb6_29013615, na
lines(188720002,705.09,type="p",col="cornflowerblue",pch=20,cex=0.6) #LG33.final, Fvb6_31511096, na
lines(186222591,705.09,type="p",col="cornflowerblue",pch=20,cex=0.6) #LG33.final, Fvb6_29013685, na
lines(185389250,709.87,type="p",col="cornflowerblue",pch=20,cex=0.6) #LG33.final, Fvb6_28180344, na
lines(186173297,712.25,type="p",col="cornflowerblue",pch=20,cex=0.6) #LG33.final, Fvb6_28964391, na
lines(186594844,712.25,type="p",col="cornflowerblue",pch=20,cex=0.6) #LG33.final, Fvb6_29385938, na
lines(186651534,712.25,type="p",col="cornflowerblue",pch=20,cex=0.6) #LG33.final, Fvb6_29442628, na
lines(188031916,712.25,type="p",col="cornflowerblue",pch=20,cex=0.6) #LG33.final, Fvb6_30823010, na
lines(188031980,712.25,type="p",col="cornflowerblue",pch=20,cex=0.6) #LG33.final, Fvb6_30823074, na
lines(172138089,712.25,type="p",col="cornflowerblue",pch=20,cex=0.6) #LG33.final, Fvb6_14929183, na
lines(186011826,712.25,type="p",col="cornflowerblue",pch=20,cex=0.6) #LG33.final, Fvb6_28802920, na
lines(186011836,712.25,type="p",col="cornflowerblue",pch=20,cex=0.6) #LG33.final, Fvb6_28802930, na
lines(186173112,712.25,type="p",col="cornflowerblue",pch=20,cex=0.6) #LG33.final, Fvb6_28964206, na
lines(186173158,712.25,type="p",col="cornflowerblue",pch=20,cex=0.6) #LG33.final, Fvb6_28964252, na
lines(186189003,712.25,type="p",col="cornflowerblue",pch=20,cex=0.6) #LG33.final, Fvb6_28980097, na
lines(188032031,712.25,type="p",col="cornflowerblue",pch=20,cex=0.6) #LG33.final, Fvb6_30823125, na
lines(188410030,712.25,type="p",col="cornflowerblue",pch=20,cex=0.6) #LG33.final, Fvb6_31201124, na
lines(186010037,712.25,type="p",col="cornflowerblue",pch=20,cex=0.6) #LG33.final, Fvb6_28801131, na
lines(186189054,712.25,type="p",col="cornflowerblue",pch=20,cex=0.6) #LG33.final, Fvb6_28980148, na
lines(185761444,712.25,type="p",col="cornflowerblue",pch=20,cex=0.6) #LG33.final, Fvb6_28552538, na
lines(186220916,712.25,type="p",col="cornflowerblue",pch=20,cex=0.6) #LG33.final, Fvb6_29012010, na
lines(186651308,712.25,type="p",col="cornflowerblue",pch=20,cex=0.6) #LG33.final, Fvb6_29442402, na
lines(188826832,712.25,type="p",col="cornflowerblue",pch=20,cex=0.6) #LG33.final, Fvb6_31617926, na
lines(138281092,712.25,type="p",col="cornflowerblue",pch=0,cex=1.5) #LG33.final, Fvb5_12302247, na
lines(138281092,712.25,type="p",col="cornflowerblue",pch=20,cex=0.6) #LG33.final, Fvb5_12302247, na
lines(188956921,712.25,type="p",col="cornflowerblue",pch=20,cex=0.6) #LG33.final, Fvb6_31748015, na
lines(189028026,714.63,type="p",col="cornflowerblue",pch=20,cex=0.6) #LG33.final, Fvb6_31819120, na
lines(189558056,714.64,type="p",col="cornflowerblue",pch=20,cex=0.6) #LG33.final, Fvb6_32349150, na
lines(189033717,714.64,type="p",col="cornflowerblue",pch=20,cex=0.6) #LG33.final, Fvb6_31824811, na
lines(190052943,717.02,type="p",col="cornflowerblue",pch=20,cex=0.6) #LG33.final, Fvb6_32844037, na
lines(190053122,717.02,type="p",col="cornflowerblue",pch=20,cex=0.6) #LG33.final, Fvb6_32844216, na
lines(189992573,717.02,type="p",col="cornflowerblue",pch=20,cex=0.6) #LG33.final, Fvb6_32783667, na
lines(190714092,719.4,type="p",col="cornflowerblue",pch=20,cex=0.6) #LG33.final, Fvb6_33505186, na
lines(190759900,719.4,type="p",col="cornflowerblue",pch=20,cex=0.6) #LG33.final, Fvb6_33550994, na
lines(191215345,719.4,type="p",col="cornflowerblue",pch=20,cex=0.6) #LG33.final, Fvb6_34006439, na
lines(191215376,719.4,type="p",col="cornflowerblue",pch=20,cex=0.6) #LG33.final, Fvb6_34006470, na
lines(191496730,719.4,type="p",col="cornflowerblue",pch=20,cex=0.6) #LG33.final, Fvb6_34287824, na
lines(190821600,719.4,type="p",col="cornflowerblue",pch=20,cex=0.6) #LG33.final, Fvb6_33612694, na
lines(190714084,719.4,type="p",col="cornflowerblue",pch=20,cex=0.6) #LG33.final, Fvb6_33505178, na
lines(191861475,721.78,type="p",col="cornflowerblue",pch=20,cex=0.6) #LG33.final, Fvb6_34652569, GC: Fvb6_34655981-Fvb6_34652464
lines(191927713,721.78,type="p",col="cornflowerblue",pch=20,cex=0.6) #LG33.final, Fvb6_34718807, na
lines(191940166,721.78,type="p",col="cornflowerblue",pch=20,cex=0.6) #LG33.final, Fvb6_34731260, na
lines(193738111,724.17,type="p",col="cornflowerblue",pch=20,cex=0.6) #LG33.final, Fvb6_36529205, na
lines(193512304,724.17,type="p",col="cornflowerblue",pch=20,cex=0.6) #LG33.final, Fvb6_36303398, na
lines(194032742,724.17,type="p",col="cornflowerblue",pch=20,cex=0.6) #LG33.final, Fvb6_36823836, na
lines(194112122,724.17,type="p",col="cornflowerblue",pch=20,cex=0.6) #LG33.final, Fvb6_36903216, na
lines(194001197,724.17,type="p",col="cornflowerblue",pch=20,cex=0.6) #LG33.final, Fvb6_36792291, na
lines(194143094,724.17,type="p",col="cornflowerblue",pch=20,cex=0.6) #LG33.final, Fvb6_36934188, na
lines(192216831,724.17,type="p",col="cornflowerblue",pch=20,cex=0.6) #LG33.final, Fvb6_35007925, na
lines(194112120,724.17,type="p",col="cornflowerblue",pch=20,cex=0.6) #LG33.final, Fvb6_36903214, na
lines(195363980,728.94,type="p",col="cornflowerblue",pch=20,cex=0.6) #LG33.final, Fvb6_38155074, na
lines(194774654,728.94,type="p",col="cornflowerblue",pch=20,cex=0.6) #LG33.final, Fvb6_37565748, na
lines(194774593,728.94,type="p",col="cornflowerblue",pch=20,cex=0.6) #LG33.final, Fvb6_37565687, na
lines(194774700,728.94,type="p",col="cornflowerblue",pch=20,cex=0.6) #LG33.final, Fvb6_37565794, na
lines(178635049,600,type="p",col="cornflowerblue",pch=20,cex=0.6) #LG33.final, Fvb6_21426143, na
lines(157819177,602.47,type="p",col="cornflowerblue",pch=20,cex=0.6) #LG33.final, Fvb6_610271, GC: Fvb6_704274-Fvb6_267436-Fvb6_127855-Fvb6_610176
lines(158233763,604.86,type="p",col="cornflowerblue",pch=20,cex=0.6) #LG33.final, Fvb6_1024857, na
lines(158835052,604.86,type="p",col="cornflowerblue",pch=20,cex=0.6) #LG33.final, Fvb6_1626146, na
lines(159409660,604.86,type="p",col="cornflowerblue",pch=20,cex=0.6) #LG33.final, Fvb6_2200754, na
lines(158599213,604.86,type="p",col="cornflowerblue",pch=20,cex=0.6) #LG33.final, Fvb6_1390307, na
lines(158599075,604.86,type="p",col="cornflowerblue",pch=20,cex=0.6) #LG33.final, Fvb6_1390169, na
lines(158316350,607.24,type="p",col="cornflowerblue",pch=20,cex=0.6) #LG33.final, Fvb6_1107444, GC: Fvb6_1026972-Fvb6_1107448-Fvb6_1024891
lines(158554782,612.02,type="p",col="cornflowerblue",pch=20,cex=0.6) #LG33.final, Fvb6_1345876, na
lines(160186572,616.79,type="p",col="cornflowerblue",pch=20,cex=0.6) #LG33.final, Fvb6_2977666, na
lines(159924333,616.79,type="p",col="cornflowerblue",pch=20,cex=0.6) #LG33.final, Fvb6_2715427, na
lines(160178586,616.79,type="p",col="cornflowerblue",pch=20,cex=0.6) #LG33.final, Fvb6_2969680, na
lines(160178626,616.79,type="p",col="cornflowerblue",pch=20,cex=0.6) #LG33.final, Fvb6_2969720, na
lines(160199133,616.79,type="p",col="cornflowerblue",pch=20,cex=0.6) #LG33.final, Fvb6_2990227, na
lines(160664747,616.79,type="p",col="cornflowerblue",pch=20,cex=0.6) #LG33.final, Fvb6_3455841, na
lines(160664597,616.79,type="p",col="cornflowerblue",pch=20,cex=0.6) #LG33.final, Fvb6_3455691, na
lines(161372635,619.17,type="p",col="cornflowerblue",pch=20,cex=0.6) #LG33.final, Fvb6_4163729, na
lines(161579856,621.56,type="p",col="cornflowerblue",pch=20,cex=0.6) #LG33.final, Fvb6_4370950, na
lines(161493630,623.94,type="p",col="cornflowerblue",pch=20,cex=0.6) #LG33.final, Fvb6_4284724, na
lines(161572566,628.72,type="p",col="cornflowerblue",pch=20,cex=0.6) #LG33.final, Fvb6_4363660, na
lines(162651701,635.91,type="p",col="cornflowerblue",pch=20,cex=0.6) #LG33.final, Fvb6_5442795, na
lines(162703229,635.91,type="p",col="cornflowerblue",pch=20,cex=0.6) #LG33.final, Fvb6_5494323, na
lines(162707144,635.91,type="p",col="cornflowerblue",pch=20,cex=0.6) #LG33.final, Fvb6_5498238, na
lines(162707155,635.91,type="p",col="cornflowerblue",pch=20,cex=0.6) #LG33.final, Fvb6_5498249, na
lines(163076250,640.69,type="p",col="cornflowerblue",pch=20,cex=0.6) #LG33.final, Fvb6_5867344, na
lines(163255095,645.48,type="p",col="cornflowerblue",pch=20,cex=0.6) #LG33.final, Fvb6_6046189, na
lines(163939301,647.87,type="p",col="cornflowerblue",pch=20,cex=0.6) #LG33.final, Fvb6_6730395, na
lines(164195185,647.87,type="p",col="cornflowerblue",pch=20,cex=0.6) #LG33.final, Fvb6_6986279, na
lines(165543605,650.25,type="p",col="cornflowerblue",pch=20,cex=0.6) #LG33.final, Fvb6_8334699, na
lines(165164753,650.25,type="p",col="cornflowerblue",pch=20,cex=0.6) #LG33.final, Fvb6_7955847, na
lines(165317143,650.25,type="p",col="cornflowerblue",pch=20,cex=0.6) #LG33.final, Fvb6_8108237, na
lines(165813569,650.25,type="p",col="cornflowerblue",pch=20,cex=0.6) #LG33.final, Fvb6_8604663, na
lines(165931149,650.25,type="p",col="cornflowerblue",pch=20,cex=0.6) #LG33.final, Fvb6_8722243, na
lines(165931246,650.25,type="p",col="cornflowerblue",pch=20,cex=0.6) #LG33.final, Fvb6_8722340, na
lines(165931173,650.25,type="p",col="cornflowerblue",pch=20,cex=0.6) #LG33.final, Fvb6_8722267, na
lines(165162446,650.25,type="p",col="cornflowerblue",pch=20,cex=0.6) #LG33.final, Fvb6_7953540, na
lines(169221941,659.89,type="p",col="cornflowerblue",pch=20,cex=0.6) #LG33.final, Fvb6_12013035, na
lines(168372777,659.89,type="p",col="cornflowerblue",pch=20,cex=0.6) #LG33.final, Fvb6_11163871, GC: Fvb6_11163885-Fvb6_11407788
lines(168372762,659.89,type="p",col="cornflowerblue",pch=20,cex=0.6) #LG33.final, Fvb6_11163856, GC: Fvb6_11163885-Fvb6_11407788
lines(168616925,659.89,type="p",col="cornflowerblue",pch=20,cex=0.6) #LG33.final, Fvb6_11408019, GC: Fvb6_11163885-Fvb6_11407788
lines(168616861,659.89,type="p",col="cornflowerblue",pch=20,cex=0.6) #LG33.final, Fvb6_11407955, GC: Fvb6_11163885-Fvb6_11407788
lines(166668047,664.69,type="p",col="cornflowerblue",pch=20,cex=0.6) #LG33.final, Fvb6_9459141, na
lines(172014609,676.84,type="p",col="cornflowerblue",pch=20,cex=0.6) #LG33.final, Fvb6_14805703, na
lines(167685794,676.84,type="p",col="cornflowerblue",pch=20,cex=0.6) #LG33.final, Fvb6_10476888, na
lines(167687453,676.84,type="p",col="cornflowerblue",pch=20,cex=0.6) #LG33.final, Fvb6_10478547, na
lines(174804815,679.22,type="p",col="cornflowerblue",pch=20,cex=0.6) #LG33.final, Fvb6_17595909, na
lines(174804821,679.22,type="p",col="cornflowerblue",pch=20,cex=0.6) #LG33.final, Fvb6_17595915, na
lines(173690558,679.22,type="p",col="cornflowerblue",pch=20,cex=0.6) #LG33.final, Fvb6_16481652, na
lines(173690628,679.22,type="p",col="cornflowerblue",pch=20,cex=0.6) #LG33.final, Fvb6_16481722, na
lines(174804770,679.22,type="p",col="cornflowerblue",pch=20,cex=0.6) #LG33.final, Fvb6_17595864, na
lines(171285520,679.22,type="p",col="cornflowerblue",pch=20,cex=0.6) #LG33.final, Fvb6_14076614, na
lines(179607045,685.63,type="p",col="cornflowerblue",pch=20,cex=0.6) #LG33.final, Fvb6_22398139, na
lines(177233528,688.79,type="p",col="cornflowerblue",pch=20,cex=0.6) #LG33.final, Fvb6_20024622, na
lines(213570428,688.79,type="p",col="cornflowerblue",pch=0,cex=1.5) #LG33.final, Fvb7_15488112, na
lines(213570428,688.79,type="p",col="cornflowerblue",pch=20,cex=0.6) #LG33.final, Fvb7_15488112, na
lines(177963537,688.79,type="p",col="cornflowerblue",pch=20,cex=0.6) #LG33.final, Fvb6_20754631, na
lines(179622432,688.79,type="p",col="cornflowerblue",pch=20,cex=0.6) #LG33.final, Fvb6_22413526, na
lines(178323212,691.17,type="p",col="cornflowerblue",pch=20,cex=0.6) #LG33.final, Fvb6_21114306, na
lines(177512800,691.17,type="p",col="cornflowerblue",pch=20,cex=0.6) #LG33.final, Fvb6_20303894, na
lines(177586022,691.17,type="p",col="cornflowerblue",pch=20,cex=0.6) #LG33.final, Fvb6_20377116, na
lines(176945625,691.17,type="p",col="cornflowerblue",pch=20,cex=0.6) #LG33.final, Fvb6_19736719, na
lines(177115175,691.17,type="p",col="cornflowerblue",pch=20,cex=0.6) #LG33.final, Fvb6_19906269, na
lines(178347589,691.17,type="p",col="cornflowerblue",pch=20,cex=0.6) #LG33.final, Fvb6_21138683, na
lines(179972969,691.17,type="p",col="cornflowerblue",pch=20,cex=0.6) #LG33.final, Fvb6_22764063, na
lines(178177791,691.17,type="p",col="cornflowerblue",pch=20,cex=0.6) #LG33.final, Fvb6_20968885, na
lines(179607100,693.55,type="p",col="cornflowerblue",pch=20,cex=0.6) #LG33.final, Fvb6_22398194, na
lines(180944122,698.33,type="p",col="cornflowerblue",pch=20,cex=0.6) #LG33.final, Fvb6_23735216, na
lines(180966935,698.33,type="p",col="cornflowerblue",pch=20,cex=0.6) #LG33.final, Fvb6_23758029, na
lines(180711214,698.33,type="p",col="cornflowerblue",pch=20,cex=0.6) #LG33.final, Fvb6_23502308, na
lines(181566705,698.33,type="p",col="cornflowerblue",pch=20,cex=0.6) #LG33.final, Fvb6_24357799, na
lines(182187489,698.33,type="p",col="cornflowerblue",pch=20,cex=0.6) #LG33.final, Fvb6_24978583, na
lines(180168119,698.33,type="p",col="cornflowerblue",pch=20,cex=0.6) #LG33.final, Fvb6_22959213, na
lines(180711337,698.33,type="p",col="cornflowerblue",pch=20,cex=0.6) #LG33.final, Fvb6_23502431, na
lines(180167925,698.33,type="p",col="cornflowerblue",pch=20,cex=0.6) #LG33.final, Fvb6_22959019, na
lines(184110266,703.11,type="p",col="cornflowerblue",pch=20,cex=0.6) #LG33.final, Fvb6_26901360, na
lines(219867351,725,type="p",col="cornflowerblue",pch=20,cex=0.6) #LG34.final, Fvb7_21785035, na
lines(220724114,722.62,type="p",col="cornflowerblue",pch=20,cex=0.6) #LG34.final, Fvb7_22641798, na
lines(220899084,722.62,type="p",col="cornflowerblue",pch=20,cex=0.6) #LG34.final, Fvb7_22816768, GC: Fvb7_21644908-Fvb7_22816711-Fvb7_21825472-Fvb7_22636842-Fvb7_22959872-Fvb7_22395129
lines(221510054,722.62,type="p",col="cornflowerblue",pch=20,cex=0.6) #LG34.final, Fvb7_23427738, GC: Fvb7_23427723-Fvb7_23436123-Fvb7_23594004
lines(220477367,722.62,type="p",col="cornflowerblue",pch=20,cex=0.6) #LG34.final, Fvb7_22395051, GC: Fvb7_21644908-Fvb7_22816711-Fvb7_21825472-Fvb7_22636842-Fvb7_22959872-Fvb7_22395129
lines(221147117,722.62,type="p",col="cornflowerblue",pch=20,cex=0.6) #LG34.final, Fvb7_23064801, na
lines(221042278,722.62,type="p",col="cornflowerblue",pch=20,cex=0.6) #LG34.final, Fvb7_22959962, GC: Fvb7_21644908-Fvb7_22816711-Fvb7_21825472-Fvb7_22636842-Fvb7_22959872-Fvb7_22395129
lines(221141892,720.23,type="p",col="cornflowerblue",pch=20,cex=0.6) #LG34.final, Fvb7_23059576, na
lines(219177373,708.08,type="p",col="cornflowerblue",pch=20,cex=0.6) #LG34.final, Fvb7_21095057, na
lines(218884544,705.7,type="p",col="cornflowerblue",pch=20,cex=0.6) #LG34.final, Fvb7_20802228, na
lines(217626077,700.92,type="p",col="cornflowerblue",pch=20,cex=0.6) #LG34.final, Fvb7_19543761, na
lines(217749304,700.92,type="p",col="cornflowerblue",pch=20,cex=0.6) #LG34.final, Fvb7_19666988, na
lines(217802478,700.92,type="p",col="cornflowerblue",pch=20,cex=0.6) #LG34.final, Fvb7_19720162, na
lines(217637472,698.54,type="p",col="cornflowerblue",pch=20,cex=0.6) #LG34.final, Fvb7_19555156, na
lines(216553058,696.15,type="p",col="cornflowerblue",pch=20,cex=0.6) #LG34.final, Fvb7_18470742, na
lines(216493189,692.57,type="p",col="cornflowerblue",pch=20,cex=0.6) #LG34.final, Fvb7_18410873, na
lines(216894577,688.99,type="p",col="cornflowerblue",pch=20,cex=0.6) #LG34.final, Fvb7_18812261, na
lines(217047103,688.99,type="p",col="cornflowerblue",pch=20,cex=0.6) #LG34.final, Fvb7_18964787, na
lines(217063989,688.99,type="p",col="cornflowerblue",pch=20,cex=0.6) #LG34.final, Fvb7_18981673, na
lines(217512719,688.99,type="p",col="cornflowerblue",pch=20,cex=0.6) #LG34.final, Fvb7_19430403, na
lines(217512675,688.99,type="p",col="cornflowerblue",pch=20,cex=0.6) #LG34.final, Fvb7_19430359, na
lines(216457341,686.61,type="p",col="cornflowerblue",pch=20,cex=0.6) #LG34.final, Fvb7_18375025, na
lines(216258638,681.83,type="p",col="cornflowerblue",pch=20,cex=0.6) #LG34.final, Fvb7_18176322, na
lines(216239847,681.83,type="p",col="cornflowerblue",pch=20,cex=0.6) #LG34.final, Fvb7_18157531, GC: Fvb7_17594041-Fvb7_16770318-Fvb7_17641127-Fvb7_18079564-Fvb7_18192621-Fvb7_17843687-Fvb7_18207262-Fvb7_18111530-Fvb7_16665551-Fvb7_18157463-Fvb7_18244953
lines(216274996,681.83,type="p",col="cornflowerblue",pch=20,cex=0.6) #LG34.final, Fvb7_18192680, GC: Fvb7_17594041-Fvb7_16770318-Fvb7_17641127-Fvb7_18079564-Fvb7_18192621-Fvb7_17843687-Fvb7_18207262-Fvb7_18111530-Fvb7_16665551-Fvb7_18157463-Fvb7_18244953
lines(216274877,681.83,type="p",col="cornflowerblue",pch=20,cex=0.6) #LG34.final, Fvb7_18192561, GC: Fvb7_17594041-Fvb7_16770318-Fvb7_17641127-Fvb7_18079564-Fvb7_18192621-Fvb7_17843687-Fvb7_18207262-Fvb7_18111530-Fvb7_16665551-Fvb7_18157463-Fvb7_18244953
lines(216194041,681.83,type="p",col="cornflowerblue",pch=20,cex=0.6) #LG34.final, Fvb7_18111725, GC: Fvb7_17594041-Fvb7_16770318-Fvb7_17641127-Fvb7_18079564-Fvb7_18192621-Fvb7_17843687-Fvb7_18207262-Fvb7_18111530-Fvb7_16665551-Fvb7_18157463-Fvb7_18244953
lines(216274934,681.83,type="p",col="cornflowerblue",pch=20,cex=0.6) #LG34.final, Fvb7_18192618, GC: Fvb7_17594041-Fvb7_16770318-Fvb7_17641127-Fvb7_18079564-Fvb7_18192621-Fvb7_17843687-Fvb7_18207262-Fvb7_18111530-Fvb7_16665551-Fvb7_18157463-Fvb7_18244953
lines(215998439,679.45,type="p",col="cornflowerblue",pch=20,cex=0.6) #LG34.final, Fvb7_17916123, na
lines(215143413,673.9,type="p",col="cornflowerblue",pch=20,cex=0.6) #LG34.final, Fvb7_17061097, na
lines(214826817,662.54,type="p",col="cornflowerblue",pch=20,cex=0.6) #LG34.final, Fvb7_16744501, na
lines(216239825,655.33,type="p",col="cornflowerblue",pch=20,cex=0.6) #LG34.final, Fvb7_18157509, GC: Fvb7_17594041-Fvb7_16770318-Fvb7_17641127-Fvb7_18079564-Fvb7_18192621-Fvb7_17843687-Fvb7_18207262-Fvb7_18111530-Fvb7_16665551-Fvb7_18157463-Fvb7_18244953
lines(215143471,652.94,type="p",col="cornflowerblue",pch=20,cex=0.6) #LG34.final, Fvb7_17061155, na
lines(214537566,650.56,type="p",col="cornflowerblue",pch=20,cex=0.6) #LG34.final, Fvb7_16455250, na
lines(214537616,650.56,type="p",col="cornflowerblue",pch=20,cex=0.6) #LG34.final, Fvb7_16455300, na
lines(214554369,650.56,type="p",col="cornflowerblue",pch=20,cex=0.6) #LG34.final, Fvb7_16472053, na
lines(214559633,650.56,type="p",col="cornflowerblue",pch=20,cex=0.6) #LG34.final, Fvb7_16477317, na
lines(214748123,650.56,type="p",col="cornflowerblue",pch=20,cex=0.6) #LG34.final, Fvb7_16665807, GC: Fvb7_17594041-Fvb7_16770318-Fvb7_17641127-Fvb7_18079564-Fvb7_18192621-Fvb7_17843687-Fvb7_18207262-Fvb7_18111530-Fvb7_16665551-Fvb7_18157463-Fvb7_18244953
lines(214748008,650.56,type="p",col="cornflowerblue",pch=20,cex=0.6) #LG34.final, Fvb7_16665692, GC: Fvb7_17594041-Fvb7_16770318-Fvb7_17641127-Fvb7_18079564-Fvb7_18192621-Fvb7_17843687-Fvb7_18207262-Fvb7_18111530-Fvb7_16665551-Fvb7_18157463-Fvb7_18244953
lines(214537597,650.56,type="p",col="cornflowerblue",pch=20,cex=0.6) #LG34.final, Fvb7_16455281, na
lines(214748135,650.56,type="p",col="cornflowerblue",pch=20,cex=0.6) #LG34.final, Fvb7_16665819, GC: Fvb7_17594041-Fvb7_16770318-Fvb7_17641127-Fvb7_18079564-Fvb7_18192621-Fvb7_17843687-Fvb7_18207262-Fvb7_18111530-Fvb7_16665551-Fvb7_18157463-Fvb7_18244953
lines(214629442,650.56,type="p",col="cornflowerblue",pch=20,cex=0.6) #LG34.final, Fvb7_16547126, na
lines(214054832,648.17,type="p",col="cornflowerblue",pch=20,cex=0.6) #LG34.final, Fvb7_15972516, na
lines(214054872,648.17,type="p",col="cornflowerblue",pch=20,cex=0.6) #LG34.final, Fvb7_15972556, na
lines(211305198,645.79,type="p",col="cornflowerblue",pch=20,cex=0.6) #LG34.final, Fvb7_13222882, na
lines(211598477,645.79,type="p",col="cornflowerblue",pch=20,cex=0.6) #LG34.final, Fvb7_13516161, na
lines(212425428,645.79,type="p",col="cornflowerblue",pch=20,cex=0.6) #LG34.final, Fvb7_14343112, na
lines(213570424,645.79,type="p",col="cornflowerblue",pch=20,cex=0.6) #LG34.final, Fvb7_15488108, na
lines(213570563,645.79,type="p",col="cornflowerblue",pch=20,cex=0.6) #LG34.final, Fvb7_15488247, na
lines(213570616,645.79,type="p",col="cornflowerblue",pch=20,cex=0.6) #LG34.final, Fvb7_15488300, na
lines(212425535,645.79,type="p",col="cornflowerblue",pch=20,cex=0.6) #LG34.final, Fvb7_14343219, na
lines(213575259,645.79,type="p",col="cornflowerblue",pch=20,cex=0.6) #LG34.final, Fvb7_15492943, na
lines(211297808,645.79,type="p",col="cornflowerblue",pch=20,cex=0.6) #LG34.final, Fvb7_13215492, na
lines(211861406,643.41,type="p",col="cornflowerblue",pch=20,cex=0.6) #LG34.final, Fvb7_13779090, na
lines(211576903,641.02,type="p",col="cornflowerblue",pch=20,cex=0.6) #LG34.final, Fvb7_13494587, na
lines(212542076,631.37,type="p",col="cornflowerblue",pch=20,cex=0.6) #LG34.final, Fvb7_14459760, na
lines(209702109,621.73,type="p",col="cornflowerblue",pch=20,cex=0.6) #LG34.final, Fvb7_11619793, na
lines(211025564,621.73,type="p",col="cornflowerblue",pch=20,cex=0.6) #LG34.final, Fvb7_12943248, na
lines(210277199,619.34,type="p",col="cornflowerblue",pch=20,cex=0.6) #LG34.final, Fvb7_12194883, na
lines(210075047,619.34,type="p",col="cornflowerblue",pch=20,cex=0.6) #LG34.final, Fvb7_11992731, na
lines(210075049,619.34,type="p",col="cornflowerblue",pch=20,cex=0.6) #LG34.final, Fvb7_11992733, na
lines(210199903,619.34,type="p",col="cornflowerblue",pch=20,cex=0.6) #LG34.final, Fvb7_12117587, na
lines(210243499,619.34,type="p",col="cornflowerblue",pch=20,cex=0.6) #LG34.final, Fvb7_12161183, na
lines(210726205,619.34,type="p",col="cornflowerblue",pch=20,cex=0.6) #LG34.final, Fvb7_12643889, na
lines(211025342,619.34,type="p",col="cornflowerblue",pch=20,cex=0.6) #LG34.final, Fvb7_12943026, na
lines(210621115,619.34,type="p",col="cornflowerblue",pch=20,cex=0.6) #LG34.final, Fvb7_12538799, na
lines(209367815,616.96,type="p",col="cornflowerblue",pch=20,cex=0.6) #LG34.final, Fvb7_11285499, na
lines(211830034,616.96,type="p",col="cornflowerblue",pch=20,cex=0.6) #LG34.final, Fvb7_13747718, na
lines(209388199,616.96,type="p",col="cornflowerblue",pch=20,cex=0.6) #LG34.final, Fvb7_11305883, na
lines(208539503,614.58,type="p",col="cornflowerblue",pch=20,cex=0.6) #LG34.final, Fvb7_10457187, na
lines(208539518,614.58,type="p",col="cornflowerblue",pch=20,cex=0.6) #LG34.final, Fvb7_10457202, na
lines(208547030,614.58,type="p",col="cornflowerblue",pch=20,cex=0.6) #LG34.final, Fvb7_10464714, na
lines(208552147,614.58,type="p",col="cornflowerblue",pch=20,cex=0.6) #LG34.final, Fvb7_10469831, na
lines(205629664,612.2,type="p",col="cornflowerblue",pch=20,cex=0.6) #LG34.final, Fvb7_7547348, GC: Fvb7_7547349-Fvb7_7567102-Fvb7_7246412
lines(207378807,612.2,type="p",col="cornflowerblue",pch=20,cex=0.6) #LG34.final, Fvb7_9296491, na
lines(208016462,612.19,type="p",col="cornflowerblue",pch=20,cex=0.6) #LG34.final, Fvb7_9934146, na
lines(206812940,612.19,type="p",col="cornflowerblue",pch=20,cex=0.6) #LG34.final, Fvb7_8730624, na
lines(205981813,612.19,type="p",col="cornflowerblue",pch=20,cex=0.6) #LG34.final, Fvb7_7899497, na
lines(205629822,612.19,type="p",col="cornflowerblue",pch=20,cex=0.6) #LG34.final, Fvb7_7547506, GC: Fvb7_7547349-Fvb7_7567102-Fvb7_7246412
lines(206609186,612.19,type="p",col="cornflowerblue",pch=20,cex=0.6) #LG34.final, Fvb7_8526870, na
lines(205376195,612.19,type="p",col="cornflowerblue",pch=20,cex=0.6) #LG34.final, Fvb7_7293879, na
lines(204824636,612.19,type="p",col="cornflowerblue",pch=20,cex=0.6) #LG34.final, Fvb7_6742320, na
lines(207602039,612.19,type="p",col="cornflowerblue",pch=20,cex=0.6) #LG34.final, Fvb7_9519723, na
lines(205649500,612.19,type="p",col="cornflowerblue",pch=20,cex=0.6) #LG34.final, Fvb7_7567184, GC: Fvb7_7547349-Fvb7_7567102-Fvb7_7246412
lines(205649510,612.19,type="p",col="cornflowerblue",pch=20,cex=0.6) #LG34.final, Fvb7_7567194, GC: Fvb7_7547349-Fvb7_7567102-Fvb7_7246412
lines(206502302,612.19,type="p",col="cornflowerblue",pch=20,cex=0.6) #LG34.final, Fvb7_8419986, na
lines(206611773,612.19,type="p",col="cornflowerblue",pch=20,cex=0.6) #LG34.final, Fvb7_8529457, na
lines(207378819,612.19,type="p",col="cornflowerblue",pch=20,cex=0.6) #LG34.final, Fvb7_9296503, na
lines(205987963,609.81,type="p",col="cornflowerblue",pch=20,cex=0.6) #LG34.final, Fvb7_7905647, na
lines(203949707,605.03,type="p",col="cornflowerblue",pch=20,cex=0.6) #LG34.final, Fvb7_5867391, na
lines(204370229,605.03,type="p",col="cornflowerblue",pch=20,cex=0.6) #LG34.final, Fvb7_6287913, na
lines(204456327,605.03,type="p",col="cornflowerblue",pch=20,cex=0.6) #LG34.final, Fvb7_6374011, na
lines(203230999,605.03,type="p",col="cornflowerblue",pch=20,cex=0.6) #LG34.final, Fvb7_5148683, na
lines(200765650,600.25,type="p",col="cornflowerblue",pch=20,cex=0.6) #LG34.final, Fvb7_2683334, na
lines(201011151,597.86,type="p",col="cornflowerblue",pch=20,cex=0.6) #LG34.final, Fvb7_2928835, na
lines(201011139,597.86,type="p",col="cornflowerblue",pch=20,cex=0.6) #LG34.final, Fvb7_2928823, na
lines(201011079,597.86,type="p",col="cornflowerblue",pch=20,cex=0.6) #LG34.final, Fvb7_2928763, na
lines(201359786,595.42,type="p",col="cornflowerblue",pch=20,cex=0.6) #LG34.final, Fvb7_3277470, na
lines(202546752,700,type="p",col="cyan",pch=20,cex=0.6) #LG35.final, Fvb7_4464436, na
lines(202425482,700,type="p",col="cyan",pch=20,cex=0.6) #LG35.final, Fvb7_4343166, na
lines(202535745,700,type="p",col="cyan",pch=20,cex=0.6) #LG35.final, Fvb7_4453429, na
lines(203965222,704.78,type="p",col="cyan",pch=20,cex=0.6) #LG35.final, Fvb7_5882906, na
lines(203965186,704.78,type="p",col="cyan",pch=20,cex=0.6) #LG35.final, Fvb7_5882870, na
lines(204741273,707.16,type="p",col="cyan",pch=20,cex=0.6) #LG35.final, Fvb7_6658957, na
lines(204741258,709.55,type="p",col="cyan",pch=20,cex=0.6) #LG35.final, Fvb7_6658942, na
lines(205730902,709.55,type="p",col="cyan",pch=20,cex=0.6) #LG35.final, Fvb7_7648586, na
lines(207602088,709.55,type="p",col="cyan",pch=20,cex=0.6) #LG35.final, Fvb7_9519772, na
lines(220165536,709.55,type="p",col="cyan",pch=20,cex=0.6) #LG35.final, Fvb7_22083220, na
lines(207305541,709.55,type="p",col="cyan",pch=20,cex=0.6) #LG35.final, Fvb7_9223225, na
lines(204870576,709.55,type="p",col="cyan",pch=20,cex=0.6) #LG35.final, Fvb7_6788260, GC: Fvb7_6942697-Fvb7_6788166-Fvb7_6727116-Fvb7_7011732
lines(205629792,709.55,type="p",col="cyan",pch=20,cex=0.6) #LG35.final, Fvb7_7547476, na
lines(207646249,709.55,type="p",col="cyan",pch=20,cex=0.6) #LG35.final, Fvb7_9563933, na
lines(205511158,709.55,type="p",col="cyan",pch=20,cex=0.6) #LG35.final, Fvb7_7428842, na
lines(207734873,709.55,type="p",col="cyan",pch=20,cex=0.6) #LG35.final, Fvb7_9652557, GC: Fvb7_9296549-Fvb7_10536350-Fvb7_10605824-Fvb7_10464691-Fvb7_10434722-Fvb7_9652604
lines(207376411,711.93,type="p",col="cyan",pch=20,cex=0.6) #LG35.final, Fvb7_9294095, na
lines(206066009,716.72,type="p",col="cyan",pch=20,cex=0.6) #LG35.final, Fvb7_7983693, na
lines(206502263,726.37,type="p",col="cyan",pch=20,cex=0.6) #LG35.final, Fvb7_8419947, na
lines(206611763,726.37,type="p",col="cyan",pch=20,cex=0.6) #LG35.final, Fvb7_8529447, na
lines(208517077,726.37,type="p",col="cyan",pch=20,cex=0.6) #LG35.final, Fvb7_10434761, GC: Fvb7_9296549-Fvb7_10536350-Fvb7_10605824-Fvb7_10464691-Fvb7_10434722-Fvb7_9652604
lines(208688257,728.76,type="p",col="cyan",pch=20,cex=0.6) #LG35.final, Fvb7_10605941, na
lines(209421619,733.53,type="p",col="cyan",pch=20,cex=0.6) #LG35.final, Fvb7_11339303, na
lines(209334376,735.92,type="p",col="cyan",pch=20,cex=0.6) #LG35.final, Fvb7_11252060, na
lines(209367627,735.92,type="p",col="cyan",pch=20,cex=0.6) #LG35.final, Fvb7_11285311, na
lines(210199907,743.12,type="p",col="cyan",pch=20,cex=0.6) #LG35.final, Fvb7_12117591, na
lines(210074544,747.9,type="p",col="cyan",pch=20,cex=0.6) #LG35.final, Fvb7_11992228, na
lines(210243415,747.9,type="p",col="cyan",pch=20,cex=0.6) #LG35.final, Fvb7_12161099, na
lines(210104834,747.9,type="p",col="cyan",pch=20,cex=0.6) #LG35.final, Fvb7_12022518, na
lines(210199952,747.9,type="p",col="cyan",pch=20,cex=0.6) #LG35.final, Fvb7_12117636, na
lines(210243339,747.9,type="p",col="cyan",pch=20,cex=0.6) #LG35.final, Fvb7_12161023, na
lines(210459030,747.9,type="p",col="cyan",pch=20,cex=0.6) #LG35.final, Fvb7_12376714, na
lines(210459093,747.9,type="p",col="cyan",pch=20,cex=0.6) #LG35.final, Fvb7_12376777, na
lines(210726171,747.9,type="p",col="cyan",pch=20,cex=0.6) #LG35.final, Fvb7_12643855, na
lines(210840892,750.29,type="p",col="cyan",pch=20,cex=0.6) #LG35.final, Fvb7_12758576, na
lines(211090974,750.29,type="p",col="cyan",pch=20,cex=0.6) #LG35.final, Fvb7_13008658, na
lines(211556551,750.29,type="p",col="cyan",pch=20,cex=0.6) #LG35.final, Fvb7_13474235, na
lines(211612412,750.29,type="p",col="cyan",pch=20,cex=0.6) #LG35.final, Fvb7_13530096, na
lines(211903192,750.29,type="p",col="cyan",pch=20,cex=0.6) #LG35.final, Fvb7_13820876, na
lines(212550512,752.67,type="p",col="cyan",pch=20,cex=0.6) #LG35.final, Fvb7_14468196, na
lines(213735421,759.87,type="p",col="cyan",pch=20,cex=0.6) #LG35.final, Fvb7_15653105, na
lines(214403089,759.87,type="p",col="cyan",pch=20,cex=0.6) #LG35.final, Fvb7_16320773, na
lines(214666380,759.87,type="p",col="cyan",pch=20,cex=0.6) #LG35.final, Fvb7_16584064, na
lines(213757359,759.87,type="p",col="cyan",pch=20,cex=0.6) #LG35.final, Fvb7_15675043, na
lines(215994991,772.01,type="p",col="cyan",pch=20,cex=0.6) #LG35.final, Fvb7_17912675, na
lines(216856239,779.2,type="p",col="cyan",pch=20,cex=0.6) #LG35.final, Fvb7_18773923, na
lines(216856249,779.2,type="p",col="cyan",pch=20,cex=0.6) #LG35.final, Fvb7_18773933, na
lines(216274918,781.58,type="p",col="cyan",pch=20,cex=0.6) #LG35.final, Fvb7_18192602, na
lines(216289661,781.58,type="p",col="cyan",pch=20,cex=0.6) #LG35.final, Fvb7_18207345, na
lines(216289720,781.58,type="p",col="cyan",pch=20,cex=0.6) #LG35.final, Fvb7_18207404, na
lines(216327484,781.58,type="p",col="cyan",pch=20,cex=0.6) #LG35.final, Fvb7_18245168, na
lines(216437840,781.58,type="p",col="cyan",pch=20,cex=0.6) #LG35.final, Fvb7_18355524, na
lines(216457385,781.58,type="p",col="cyan",pch=20,cex=0.6) #LG35.final, Fvb7_18375069, na
lines(216894572,781.58,type="p",col="cyan",pch=20,cex=0.6) #LG35.final, Fvb7_18812256, na
lines(217047235,781.58,type="p",col="cyan",pch=20,cex=0.6) #LG35.final, Fvb7_18964919, na
lines(217199366,781.58,type="p",col="cyan",pch=20,cex=0.6) #LG35.final, Fvb7_19117050, na
lines(217199380,781.58,type="p",col="cyan",pch=20,cex=0.6) #LG35.final, Fvb7_19117064, na
lines(216738064,781.58,type="p",col="cyan",pch=20,cex=0.6) #LG35.final, Fvb7_18655748, na
lines(216868225,781.58,type="p",col="cyan",pch=20,cex=0.6) #LG35.final, Fvb7_18785909, na
lines(217055336,781.58,type="p",col="cyan",pch=20,cex=0.6) #LG35.final, Fvb7_18973020, na
lines(217300319,781.59,type="p",col="cyan",pch=20,cex=0.6) #LG35.final, Fvb7_19218003, na
lines(217063940,781.59,type="p",col="cyan",pch=20,cex=0.6) #LG35.final, Fvb7_18981624, na
lines(216894570,781.59,type="p",col="cyan",pch=20,cex=0.6) #LG35.final, Fvb7_18812254, na
lines(217055234,781.59,type="p",col="cyan",pch=20,cex=0.6) #LG35.final, Fvb7_18972918, na
lines(217446756,783.97,type="p",col="cyan",pch=20,cex=0.6) #LG35.final, Fvb7_19364440, na
lines(217379534,783.97,type="p",col="cyan",pch=20,cex=0.6) #LG35.final, Fvb7_19297218, na
lines(217446546,786.36,type="p",col="cyan",pch=20,cex=0.6) #LG35.final, Fvb7_19364230, na
lines(218510649,796.01,type="p",col="cyan",pch=20,cex=0.6) #LG35.final, Fvb7_20428333, na
lines(218933698,798.4,type="p",col="cyan",pch=20,cex=0.6) #LG35.final, Fvb7_20851382, na
lines(219212332,798.4,type="p",col="cyan",pch=20,cex=0.6) #LG35.final, Fvb7_21130016, na
lines(218690127,798.4,type="p",col="cyan",pch=20,cex=0.6) #LG35.final, Fvb7_20607811, na
lines(220044728,800.78,type="p",col="cyan",pch=20,cex=0.6) #LG35.final, Fvb7_21962412, na
lines(219551334,800.78,type="p",col="cyan",pch=20,cex=0.6) #LG35.final, Fvb7_21469018, na
lines(219727250,800.79,type="p",col="cyan",pch=20,cex=0.6) #LG35.final, Fvb7_21644934, na
lines(219867284,800.79,type="p",col="cyan",pch=20,cex=0.6) #LG35.final, Fvb7_21784968, na
lines(220034146,803.17,type="p",col="cyan",pch=20,cex=0.6) #LG35.final, Fvb7_21951830, na
lines(220284714,810.36,type="p",col="cyan",pch=20,cex=0.6) #LG35.final, Fvb7_22202398, na
lines(192114709,900,type="p",col="black",pch=20,cex=0.6) #LG36.final, Fvb6_34905803, na
lines(192114721,900,type="p",col="black",pch=20,cex=0.6) #LG36.final, Fvb6_34905815, na
lines(3878379,530.005,type="p",pch="|")
lines(9369341.5,752.23,type="p",pch="|")
lines(94865808,498.81,type="p",pch="|")
lines(186116370.5,839.645,type="p",pch="|")
lines(75248898,626.39,type="p",pch="|")
lines(75228419,750.32,type="p",pch="|")
lines(78258374,574.625,type="p",pch="|")
lines(76348793,851.99,type="p",pch="|")
lines(113458215.5,856.055,type="p",pch="|")
lines(184749758,706.49,type="p",pch="|")
lines(12315339,1075,type="p",col="red",pch=20,cex=0.6) #LG1.final, Fvb1_12315339, na
lines(11252173,1073.48,type="p",col="red",pch=20,cex=0.6) #LG1.final, Fvb1_11252173, na
lines(11811024,1073.48,type="p",col="red",pch=20,cex=0.6) #LG1.final, Fvb1_11811024, na
lines(11546246,1073.48,type="p",col="red",pch=20,cex=0.6) #LG1.final, Fvb1_11546246, na
lines(10859329,1071.99,type="p",col="red",pch=20,cex=0.6) #LG1.final, Fvb1_10859329, na
lines(10508645,1071.99,type="p",col="red",pch=20,cex=0.6) #LG1.final, Fvb1_10508645, na
lines(9231397,1070.5,type="p",col="red",pch=20,cex=0.6) #LG1.final, Fvb1_9231397, na
lines(9249421,1069,type="p",col="red",pch=20,cex=0.6) #LG1.final, Fvb1_9249421, na
lines(9461102,1069,type="p",col="red",pch=20,cex=0.6) #LG1.final, Fvb1_9461102, na
lines(9481994,1069,type="p",col="red",pch=20,cex=0.6) #LG1.final, Fvb1_9481994, na
lines(7525619,1067.51,type="p",col="red",pch=20,cex=0.6) #LG1.final, Fvb1_7525619, na
lines(7525412,1067.51,type="p",col="red",pch=20,cex=0.6) #LG1.final, Fvb1_7525412, na
lines(7631068,1064.52,type="p",col="red",pch=20,cex=0.6) #LG1.final, Fvb1_7631068, na
lines(8223413,1064.52,type="p",col="red",pch=20,cex=0.6) #LG1.final, Fvb1_8223413, na
lines(7105078,1061.53,type="p",col="red",pch=20,cex=0.6) #LG1.final, Fvb1_7105078, na
lines(6569813,1057.04,type="p",col="red",pch=20,cex=0.6) #LG1.final, Fvb1_6569813, na
lines(6569737,1057.04,type="p",col="red",pch=20,cex=0.6) #LG1.final, Fvb1_6569737, na
lines(6653266,1057.04,type="p",col="red",pch=20,cex=0.6) #LG1.final, Fvb1_6653266, na
lines(6400863,1057.04,type="p",col="red",pch=20,cex=0.6) #LG1.final, Fvb1_6400863, na
lines(5930593,1055.55,type="p",col="red",pch=20,cex=0.6) #LG1.final, Fvb1_5930593, na
lines(6107039,1054.06,type="p",col="red",pch=20,cex=0.6) #LG1.final, Fvb1_6107039, na
lines(5997363,1054.06,type="p",col="red",pch=20,cex=0.6) #LG1.final, Fvb1_5997363, na
lines(5705297,1052.56,type="p",col="red",pch=20,cex=0.6) #LG1.final, Fvb1_5705297, na
lines(6024689,1048.07,type="p",col="red",pch=20,cex=0.6) #LG1.final, Fvb1_6024689, na
lines(6024623,1048.07,type="p",col="red",pch=20,cex=0.6) #LG1.final, Fvb1_6024623, na
lines(6024618,1048.07,type="p",col="red",pch=20,cex=0.6) #LG1.final, Fvb1_6024618, na
lines(5421590,1043.58,type="p",col="red",pch=20,cex=0.6) #LG1.final, Fvb1_5421590, na
lines(5471932,1043.58,type="p",col="red",pch=20,cex=0.6) #LG1.final, Fvb1_5471932, na
lines(5106165,1040.59,type="p",col="red",pch=20,cex=0.6) #LG1.final, Fvb1_5106165, na
lines(4976721,1037.6,type="p",col="red",pch=20,cex=0.6) #LG1.final, Fvb1_4976721, na
lines(4402119,1031.6,type="p",col="red",pch=20,cex=0.6) #LG1.final, Fvb1_4402119, na
lines(4468852,1027.85,type="p",col="red",pch=20,cex=0.6) #LG1.final, Fvb1_4468852, na
lines(3566646,1024.12,type="p",col="red",pch=20,cex=0.6) #LG1.final, Fvb1_3566646, na
lines(2892950,1022.62,type="p",col="red",pch=20,cex=0.6) #LG1.final, Fvb1_2892950, na
lines(2455037,1022.62,type="p",col="red",pch=20,cex=0.6) #LG1.final, Fvb1_2455037, na
lines(3672716,1016.62,type="p",col="red",pch=20,cex=0.6) #LG1.final, Fvb1_3672716, na
lines(3566492,1015.13,type="p",col="red",pch=20,cex=0.6) #LG1.final, Fvb1_3566492, na
lines(2525321,1013.64,type="p",col="red",pch=20,cex=0.6) #LG1.final, Fvb1_2525321, na
lines(3209742,1013.64,type="p",col="red",pch=20,cex=0.6) #LG1.final, Fvb1_3209742, na
lines(2394358,1013.64,type="p",col="red",pch=20,cex=0.6) #LG1.final, Fvb1_2394358, na
lines(43817,1009.14,type="p",col="red",pch=20,cex=0.6) #LG1.final, Fvb1_43817, na
lines(1499741,1007.65,type="p",col="red",pch=20,cex=0.6) #LG1.final, Fvb1_1499741, na
lines(1339440,1007.65,type="p",col="red",pch=20,cex=0.6) #LG1.final, Fvb1_1339440, na
lines(2067802,1004.66,type="p",col="red",pch=20,cex=0.6) #LG1.final, Fvb1_2067802, na
lines(1036311,1004.66,type="p",col="red",pch=20,cex=0.6) #LG1.final, Fvb1_1036311, na
lines(482852,1003.17,type="p",col="red",pch=20,cex=0.6) #LG1.final, Fvb1_482852, na
lines(427493,1003.17,type="p",col="red",pch=20,cex=0.6) #LG1.final, Fvb1_427493, na
lines(896291,1100,type="p",col="cornflowerblue",pch=20,cex=0.6) #LG2.final, Fvb1_896291, GC: Fvb1_1369793-Fvb1_498821-Fvb1_896331-Fvb1_427431-Fvb1_486812-Fvb1_482636-Fvb1_1164560-Fvb1_1390773
lines(427445,1101.52,type="p",col="cornflowerblue",pch=20,cex=0.6) #LG2.final, Fvb1_427445, GC: Fvb1_1369793-Fvb1_498821-Fvb1_896331-Fvb1_427431-Fvb1_486812-Fvb1_482636-Fvb1_1164560-Fvb1_1390773
lines(482630,1101.52,type="p",col="cornflowerblue",pch=20,cex=0.6) #LG2.final, Fvb1_482630, GC: Fvb1_1369793-Fvb1_498821-Fvb1_896331-Fvb1_427431-Fvb1_486812-Fvb1_482636-Fvb1_1164560-Fvb1_1390773
lines(2067771,1109.03,type="p",col="cornflowerblue",pch=20,cex=0.6) #LG2.final, Fvb1_2067771, na
lines(1928780,1110.53,type="p",col="cornflowerblue",pch=20,cex=0.6) #LG2.final, Fvb1_1928780, na
lines(3893184,1119.58,type="p",col="cornflowerblue",pch=20,cex=0.6) #LG2.final, Fvb1_3893184, GC: Fvb1_3893141-Fvb1_4468783
lines(3631985,1119.58,type="p",col="cornflowerblue",pch=20,cex=0.6) #LG2.final, Fvb1_3631985, na
lines(3631849,1122.57,type="p",col="cornflowerblue",pch=20,cex=0.6) #LG2.final, Fvb1_3631849, na
lines(3672798,1122.57,type="p",col="cornflowerblue",pch=20,cex=0.6) #LG2.final, Fvb1_3672798, na
lines(5065355,1128.57,type="p",col="cornflowerblue",pch=20,cex=0.6) #LG2.final, Fvb1_5065355, na
lines(5258817,1128.57,type="p",col="cornflowerblue",pch=20,cex=0.6) #LG2.final, Fvb1_5258817, na
lines(5110371,1133.06,type="p",col="cornflowerblue",pch=20,cex=0.6) #LG2.final, Fvb1_5110371, na
lines(5421563,1135.05,type="p",col="cornflowerblue",pch=20,cex=0.6) #LG2.final, Fvb1_5421563, na
lines(6107101,1139.04,type="p",col="cornflowerblue",pch=20,cex=0.6) #LG2.final, Fvb1_6107101, na
lines(6363113,1139.04,type="p",col="cornflowerblue",pch=20,cex=0.6) #LG2.final, Fvb1_6363113, na
lines(6158959,1139.04,type="p",col="cornflowerblue",pch=20,cex=0.6) #LG2.final, Fvb1_6158959, na
lines(7510562,1142.03,type="p",col="cornflowerblue",pch=20,cex=0.6) #LG2.final, Fvb1_7510562, na
lines(7631011,1146.52,type="p",col="cornflowerblue",pch=20,cex=0.6) #LG2.final, Fvb1_7631011, na
[truncated: 391,046 more chars]
